# Supplementary material for: 4-(2-Ethyl­phen­yl)-1-(2-oxoindolin-3-yl­idene)thio­semicarbazide
Source: Acta Crystallogr Sect E Struct Rep Online. 2010 Jun 9;66(Pt 7):o1609. doi: 10.1107/S1600536810021264 (PMC3006908; doi:10.1107/S1600536810021264)
Supplement: Supplementary file 1 [file e-66-o1609-sup1.cif]

##############################################################################
###                                                                        ###
###        Electronic paper (Acta Crystallographica Section E)             ###
###                                                                        ###
##############################################################################
#                                                                            #
# This CIF contains the data in a paper accepted for publication in Acta     #
# Crystallographica Section E. It conforms to the requirements of Notes      #
# for Authors for Section E, and has been peer reviewed under the auspices   #
# of the IUCr Commission on Journals.                                        #
#                                                                            #
# Full details of the Crystallographic Information File format               #
# are given in the paper "The Crystallographic Information File (CIF):       #
# a New Standard Archive File for Crystallography" by S. R. Hall, F. H.      #
# Allen and I. D. Brown [Acta Cryst. (1991), A47, 655-685].                  #
#                                                                            #
# The current version of the core CIF dictionary is obtainable from          #
# ftp://ftp.iucr.org/pub/cif_core.dic. The current version number is 2.4.    #
#                                                                            #
# Software is freely available for graphical display of the structure(s) in  #
# this CIF.  For information consult the CIF home page http://www.iucr.org/  #
# cif/home.html                                                              #
#                                                                            #
# This file may be used for bona fide research purposes within the           #
# scientific community so long as proper attribution is given to the journal # 
# article from which it was obtained.                                        #
#                                                                            #
##############################################################################
                                             
data_global
_audit_creation_method     ?
_journal_date_recd_electronic     2010-06-02
_journal_date_accepted     2010-06-03
_journal_name_full     'Acta Crystallographica, Section E'
_journal_year     2010
_journal_volume     66
_journal_issue      7
_journal_page_first     o1609
_journal_page_last     o1609
_journal_paper_category     QO
_journal_coeditor_code     BQ2219
_publ_contact_author
;
Muhammad Nawaz Tahir
University of Sargodha
Department of Physics
Sargodha
Pakistan
;
_publ_contact_author_email     dmntahir_uos@yahoo.com
_publ_contact_author_fax     '0092 48 32 22 121'
_publ_contact_author_phone     '0092 48 92 30 914'
_publ_section_title
;
4-(2-Ethylphenyl)-1-(2-oxoindolin-3-ylidene)thiosemicarbazide
;
loop_
    _publ_author_name
    _publ_author_address
    'Humayun Pervez'
;
Department of Chemistry
Bahauddin Zakariya University
Multan 60800
Pakistan
;
    'Muhammad Yaqub'
;
Department of Chemistry
Bahauddin Zakariya University
Multan 60800
Pakistan
;
    'Muhammad Ramzan'
;
Department of Chemistry
Bahauddin Zakariya University
Multan 60800
Pakistan
;
    'Tahir, M. Nawaz'
;
Department of Physics
University of Sargodha
Sargodha
Pakistan
;
    'Mohammad S. Iqbal'
;
Department of Chemistry
Government College University
Lahore
Pakistan
;
data_I
_audit_creation_method     SHELXL-97
_chemical_name_systematic
;
4-(2-Ethylphenyl)-1-(2-oxoindolin-3-ylidene)thiosemicarbazide
;
_chemical_name_common     ?
_chemical_formula_moiety     'C17 H16 N4 O S'
_chemical_formula_sum     'C17 H16 N4 O S'
_chemical_formula_iupac     'C17 H16 N4 O S'
_chemical_formula_weight     324.40
_symmetry_cell_setting     monoclinic
_symmetry_space_group_name_H-M     'C 2/c'
_symmetry_space_group_name_Hall     '-C 2yc'
loop_
    _symmetry_equiv_pos_site_id
    _symmetry_equiv_pos_as_xyz
    1 x,y,z
    2 -x,y,1/2-z
    3 -x,-y,-z
    4 x,-y,1/2+z
    5 1/2+x,1/2+y,z
    6 1/2-x,1/2+y,1/2-z
    7 1/2-x,1/2-y,-z
    8 1/2+x,1/2-y,1/2+z
_cell_length_a     25.6769(7)
_cell_length_b     7.4340(2)
_cell_length_c     16.6548(5)
_cell_angle_alpha     90
_cell_angle_beta     96.2480(10)
_cell_angle_gamma     90
_cell_volume     3160.22(15)
_cell_formula_units_Z     8
_cell_measurement_reflns_used     2400
_cell_measurement_theta_min     2.85
_cell_measurement_theta_max     25.25
_cell_measurement_temperature     296(2)
_exptl_crystal_description     prism
_exptl_crystal_colour     yellow
_exptl_crystal_size_max     0.32
_exptl_crystal_size_mid     0.24
_exptl_crystal_size_min     0.22
_exptl_crystal_density_diffrn     1.364
_exptl_crystal_density_meas     ?
_exptl_crystal_density_method     'not measured'
_exptl_crystal_F_000     1360
_exptl_absorpt_coefficient_mu     0.215
_exptl_absorpt_correction_type     multi-scan
_exptl_absorpt_process_details     '(SADABS; Bruker, 2005)'
_exptl_absorpt_correction_T_min     0.942
_exptl_absorpt_correction_T_max     0.952
_exptl_special_details
;
;
_diffrn_ambient_temperature     296(2)
_diffrn_radiation_type     MoK\a
_diffrn_radiation_wavelength     0.71073
_diffrn_radiation_source     'fine-focus sealed tube'
_diffrn_radiation_monochromator     graphite
_diffrn_measurement_device_type     'Bruker Kappa APEXII CCD'
_diffrn_measurement_method     \w
_diffrn_detector_area_resol_mean     8.10
_diffrn_reflns_number     11310
_diffrn_reflns_av_R_equivalents     0.0221
_diffrn_reflns_av_sigmaI/netI     0.0204
_diffrn_reflns_theta_min     2.85
_diffrn_reflns_theta_max     25.25
_diffrn_reflns_theta_full     25.25
_diffrn_measured_fraction_theta_max     0.990
_diffrn_measured_fraction_theta_full     0.990
_diffrn_reflns_limit_h_min     -30
_diffrn_reflns_limit_h_max     30
_diffrn_reflns_limit_k_min     -7
_diffrn_reflns_limit_k_max     8
_diffrn_reflns_limit_l_min     -19
_diffrn_reflns_limit_l_max     19
_diffrn_standards_number     0
_diffrn_standards_interval_count     ?
_diffrn_standards_interval_time     ?
_diffrn_standards_decay_%     ?
_refine_special_details
;
Refinement of <i>F</i>^2^ against ALL reflections. The weighted <i>R</i>-factor
<i>wR</i> and goodness of fit <i>S</i> are based on <i>F</i>^2^, conventional
<i>R</i>-factors <i>R</i> are based on <i>F</i>, with <i>F</i> set to zero for
negative <i>F</i>^2^. The threshold expression of <i>F</i>^2^ >
\s(<i>F</i>^2^) is used only for calculating <i>R</i>-factors(gt) <i>etc</i>.
and is not relevant to the choice of reflections for refinement.
<i>R</i>-factors based on <i>F</i>^2^ are statistically about twice as large
as those based on <i>F</i>, and <i>R</i>- factors based on ALL data will be
even larger.
;
_reflns_number_total     2823
_reflns_number_gt     2400
_reflns_threshold_expression     I>2\s(I)
_refine_ls_structure_factor_coef     Fsqd
_refine_ls_matrix_type     full
_refine_ls_R_factor_all     0.0420
_refine_ls_R_factor_gt     0.0335
_refine_ls_wR_factor_gt     0.0832
_refine_ls_wR_factor_ref     0.0924
_refine_ls_goodness_of_fit_ref     1.044
_refine_ls_restrained_S_all     1.044
_refine_ls_number_reflns     2823
_refine_ls_number_parameters     209
_refine_ls_number_restraints     0
_refine_ls_hydrogen_treatment     constr
_refine_ls_weighting_scheme     calc
_refine_ls_weighting_details
         'calc w=1/[\s^2^(Fo^2^)+(0.0406P)^2^+2.6400P] where P=(Fo^2^+2Fc^2^)/3'
_atom_sites_solution_hydrogens     geom
_atom_sites_solution_primary     direct
_atom_sites_solution_secondary     difmap
_refine_ls_shift/su_max     0.000
_refine_ls_shift/su_mean     0.000
_refine_diff_density_max     0.163
_refine_diff_density_min     -0.178
loop_
    _atom_type_symbol
    _atom_type_description
    _atom_type_scat_dispersion_real
    _atom_type_scat_dispersion_imag
    _atom_type_scat_source
    'C' 'C' 0.0033 0.0016
                         'International Tables Vol C Tables 4.2.6.8 and 6.1.1.4'
    'H' 'H' 0.0000 0.0000
                         'International Tables Vol C Tables 4.2.6.8 and 6.1.1.4'
    'N' 'N' 0.0061 0.0033
                         'International Tables Vol C Tables 4.2.6.8 and 6.1.1.4'
    'O' 'O' 0.0106 0.0060
                         'International Tables Vol C Tables 4.2.6.8 and 6.1.1.4'
    'S' 'S' 0.1246 0.1234
                         'International Tables Vol C Tables 4.2.6.8 and 6.1.1.4'
_computing_data_collection     'APEX2 (Bruker, 2007)'
_computing_cell_refinement     'SAINT (Bruker, 2007)'
_computing_data_reduction     'SAINT (Bruker, 2007)'
_computing_structure_solution     'SHELXS97 (Sheldrick, 2008)'
_computing_structure_refinement     'SHELXL97 (Sheldrick, 2008)'
_computing_molecular_graphics
                  'ORTEP-3 for Windows (Farrugia, 1997) and PLATON (Spek, 2009)'
_computing_publication_material
;
WinGX (Farrugia, 1999) and PLATON (Spek, 2009)
;
loop_
    _atom_site_type_symbol
    _atom_site_label
    _atom_site_fract_x
    _atom_site_fract_y
    _atom_site_fract_z
    _atom_site_U_iso_or_equiv
    _atom_site_thermal_displace_type
    _atom_site_calc_flag
    _atom_site_refinement_flags
    _atom_site_occupancy
    S S1 0.23890(2) -0.14366(7) 0.38931(2) 0.0442(2) Uani . . 1.000
    O O1 0.06872(4) -0.02675(19) 0.27866(7) 0.0479(4) Uani . . 1.000
    N N1 0.02670(5) 0.0792(2) 0.15804(8) 0.0442(5) Uani . . 1.000
    N N2 0.16415(5) 0.02887(19) 0.19012(8) 0.0349(4) Uani . . 1.000
    N N3 0.17539(5) -0.03419(19) 0.26578(8) 0.0372(4) Uani . . 1.000
    N N4 0.26102(5) -0.0071(2) 0.24633(8) 0.0393(4) Uani . . 1.000
    C C1 0.06870(6) 0.0291(2) 0.20906(10) 0.0381(5) Uani . . 1.000
    C C2 0.04184(6) 0.1426(2) 0.08419(10) 0.0391(5) Uani . . 1.000
    C C3 0.01121(7) 0.2144(3) 0.01920(11) 0.0516(6) Uani . . 1.000
    C C4 0.03640(8) 0.2668(3) -0.04645(11) 0.0547(7) Uani . . 1.000
    C C5 0.09005(8) 0.2485(3) -0.04709(11) 0.0495(6) Uani . . 1.000
    C C6 0.12070(7) 0.1798(2) 0.01934(9) 0.0409(5) Uani . . 1.000
    C C7 0.09608(6) 0.1274(2) 0.08544(9) 0.0341(5) Uani . . 1.000
    C C8 0.11566(6) 0.0567(2) 0.16408(9) 0.0333(5) Uani . . 1.000
    C C9 0.22671(6) -0.0580(2) 0.29697(9) 0.0342(5) Uani . . 1.000
    C C10 0.31682(6) -0.0090(2) 0.25921(10) 0.0365(5) Uani . . 1.000
    C C11 0.34405(6) -0.0684(2) 0.19598(10) 0.0392(5) Uani . . 1.000
    C C12 0.39859(7) -0.0623(3) 0.20944(12) 0.0511(7) Uani . . 1.000
    C C13 0.42445(7) 0.0001(3) 0.28101(13) 0.0585(7) Uani . . 1.000
    C C14 0.39670(7) 0.0588(3) 0.34154(12) 0.0546(7) Uani . . 1.000
    C C15 0.34255(7) 0.0550(3) 0.33083(11) 0.0452(6) Uani . . 1.000
    C C16 0.31486(8) -0.1327(3) 0.11775(11) 0.0495(6) Uani . . 1.000
    C C17 0.34737(10) -0.2230(3) 0.05832(13) 0.0717(9) Uani . . 1.000
    H H1 -0.00519 0.07323 0.16915 0.0531 Uiso . . 1.000
    H H3 -0.02481 0.22716 0.01929 0.0619 Uiso . . 1.000
    H H3A 0.15051 -0.05950 0.29454 0.0446 Uiso . . 1.000
    H H4 0.01673 0.31566 -0.09139 0.0656 Uiso . . 1.000
    H H4A 0.24765 0.03177 0.19999 0.0471 Uiso . . 1.000
    H H5 0.10561 0.28267 -0.09261 0.0594 Uiso . . 1.000
    H H6 0.15681 0.16924 0.01957 0.0490 Uiso . . 1.000
    H H12 0.41813 -0.10153 0.16896 0.0613 Uiso . . 1.000
    H H13 0.46088 0.00228 0.28809 0.0702 Uiso . . 1.000
    H H14 0.41418 0.10101 0.38969 0.0655 Uiso . . 1.000
    H H15 0.32347 0.09524 0.37168 0.0543 Uiso . . 1.000
    H H16A 0.29714 -0.03025 0.09104 0.0595 Uiso . . 1.000
    H H16B 0.28807 -0.21671 0.13056 0.0595 Uiso . . 1.000
    H H17A 0.37156 -0.13760 0.04015 0.1076 Uiso . . 1.000
    H H17B 0.32467 -0.26665 0.01289 0.1076 Uiso . . 1.000
    H H17C 0.36643 -0.32188 0.08436 0.1076 Uiso . . 1.000
loop_
    _atom_site_aniso_label
    _atom_site_aniso_U_11
    _atom_site_aniso_U_22
    _atom_site_aniso_U_33
    _atom_site_aniso_U_12
    _atom_site_aniso_U_13
    _atom_site_aniso_U_23
    S1 0.0421(3) 0.0538(3) 0.0371(2) 0.0059(2) 0.0058(2) 0.0088(2)
    O1 0.0369(6) 0.0701(9) 0.0379(7) 0.0024(6) 0.0097(5) 0.0099(6)
    N1 0.0265(7) 0.0667(10) 0.0396(8) -0.0015(7) 0.0045(6) 0.0036(7)
    N2 0.0306(7) 0.0406(8) 0.0334(7) 0.0011(6) 0.0036(5) 0.0002(6)
    N3 0.0290(7) 0.0488(9) 0.0345(7) 0.0018(6) 0.0061(5) 0.0052(6)
    N4 0.0294(7) 0.0548(9) 0.0339(7) 0.0038(6) 0.0043(5) 0.0074(6)
    C1 0.0321(8) 0.0449(10) 0.0379(9) -0.0012(7) 0.0060(7) -0.0007(7)
    C2 0.0345(8) 0.0455(10) 0.0368(8) -0.0021(7) 0.0013(7) -0.0010(7)
    C3 0.0384(9) 0.0649(13) 0.0495(10) 0.0047(9) -0.0042(8) 0.0045(9)
    C4 0.0584(12) 0.0610(13) 0.0418(10) 0.0041(10) -0.0071(9) 0.0092(9)
    C5 0.0600(12) 0.0511(12) 0.0378(9) -0.0038(9) 0.0069(8) 0.0048(8)
    C6 0.0425(9) 0.0449(10) 0.0356(9) -0.0032(8) 0.0063(7) -0.0013(7)
    C7 0.0331(8) 0.0358(9) 0.0329(8) -0.0007(7) 0.0020(6) -0.0035(7)
    C8 0.0304(8) 0.0374(9) 0.0325(8) -0.0002(7) 0.0049(6) -0.0018(7)
    C9 0.0314(8) 0.0344(9) 0.0372(9) 0.0042(6) 0.0053(6) -0.0032(7)
    C10 0.0317(8) 0.0386(9) 0.0394(9) 0.0028(7) 0.0054(7) 0.0084(7)
    C11 0.0408(9) 0.0359(9) 0.0424(9) 0.0052(7) 0.0118(7) 0.0102(7)
    C12 0.0419(10) 0.0567(12) 0.0583(12) 0.0099(9) 0.0214(9) 0.0154(9)
    C13 0.0308(9) 0.0763(15) 0.0682(13) -0.0005(9) 0.0051(9) 0.0178(11)
    C14 0.0410(10) 0.0684(14) 0.0523(11) -0.0099(9) -0.0040(8) 0.0095(10)
    C15 0.0391(9) 0.0541(11) 0.0426(10) -0.0009(8) 0.0048(7) 0.0029(8)
    C16 0.0587(11) 0.0465(11) 0.0448(10) 0.0051(9) 0.0119(8) 0.0032(8)
    C17 0.0976(17) 0.0655(15) 0.0572(13) -0.0001(13) 0.0317(12) -0.0070(11)
_geom_special_details
;
Bond distances, angles <i>etc</i>. have been calculated using the rounded
fractional coordinates. All su's are estimated from the variances of the
(full) variance-covariance matrix. The cell e.s.d.'s are taken into account in
the estimation of distances, angles and torsion angles
;
loop_
    _geom_bond_atom_site_label_1
    _geom_bond_atom_site_label_2
    _geom_bond_site_symmetry_1
    _geom_bond_site_symmetry_2
    _geom_bond_distance
    _geom_bond_publ_flag
    S1 C9 . . 1.6625(15) no
    O1 C1 . . 1.231(2) no
    N1 C1 . . 1.351(2) no
    N1 C2 . . 1.411(2) no
    N2 N3 . . 1.3460(19) no
    N2 C8 . . 1.290(2) no
    N3 C9 . . 1.374(2) no
    N4 C9 . . 1.339(2) no
    N4 C10 . . 1.426(2) no
    N1 H1 . . 0.8600 no
    N3 H3A . . 0.8600 no
    N4 H4A . . 0.8600 no
    C1 C8 . . 1.501(2) no
    C2 C7 . . 1.395(2) no
    C2 C3 . . 1.375(2) no
    C3 C4 . . 1.386(3) no
    C4 C5 . . 1.386(3) no
    C5 C6 . . 1.384(2) no
    C6 C7 . . 1.384(2) no
    C7 C8 . . 1.450(2) no
    C10 C11 . . 1.398(2) no
    C10 C15 . . 1.384(2) no
    C11 C16 . . 1.508(3) no
    C11 C12 . . 1.395(2) no
    C12 C13 . . 1.380(3) no
    C13 C14 . . 1.368(3) no
    C14 C15 . . 1.383(3) no
    C16 C17 . . 1.519(3) no
    C3 H3 . . 0.9300 no
    C4 H4 . . 0.9300 no
    C5 H5 . . 0.9300 no
    C6 H6 . . 0.9300 no
    C12 H12 . . 0.9300 no
    C13 H13 . . 0.9300 no
    C14 H14 . . 0.9300 no
    C15 H15 . . 0.9300 no
    C16 H16A . . 0.9700 no
    C16 H16B . . 0.9700 no
    C17 H17A . . 0.9600 no
    C17 H17B . . 0.9600 no
    C17 H17C . . 0.9600 no
loop_
    _geom_contact_atom_site_label_1
    _geom_contact_atom_site_label_2
    _geom_contact_distance
    _geom_contact_site_symmetry_1
    _geom_contact_site_symmetry_2
    _geom_contact_publ_flag
    S1 C15 3.283(2) . . no
    S1 N4 3.5220(15) . 6_545 no
    S1 H15 2.8500 . . no
    S1 H6 3.1900 . 4_555 no
    S1 H4A 2.8700 . 6_545 no
    S1 H16A 3.0500 . 6_545 no
    O1 N2 3.0226(17) . . no
    O1 N3 2.7711(17) . . no
    O1 C5 3.331(2) . 4_555 no
    O1 N1 2.8805(17) . 2_555 no
    O1 H1 2.0700 . 2_555 no
    O1 H3A 2.1000 . . no
    N1 O1 2.8805(17) . 2_555 no
    N2 O1 3.0226(17) . . no
    N2 N4 2.5745(18) . . no
    N3 O1 2.7711(17) . . no
    N4 C9 3.437(2) . 6_555 no
    N4 N2 2.5745(18) . . no
    N4 S1 3.5220(15) . 6_555 no
    N2 H4A 2.1300 . . no
    N4 H16B 2.6300 . . no
    N4 H16A 2.8500 . . no
    C1 C13 3.509(3) . 6_555 no
    C1 C12 3.395(3) . 6_555 no
    C2 C3 3.370(3) . 3_555 no
    C2 C13 3.526(3) . 6_555 no
    C3 C3 3.290(3) . 3_555 no
    C3 C2 3.370(3) . 3_555 no
    C5 O1 3.331(2) . 4_554 no
    C7 C14 3.428(3) . 6_555 no
    C8 C12 3.572(3) . 6_555 no
    C9 N4 3.437(2) . 6_545 no
    C12 C8 3.572(3) . 6_545 no
    C12 C1 3.395(3) . 6_545 no
    C13 C2 3.526(3) . 6_545 no
    C13 C1 3.509(3) . 6_545 no
    C14 C7 3.428(3) . 6_545 no
    C15 S1 3.283(2) . . no
    C1 H1 2.7600 . 2_555 no
    C1 H3A 2.4900 . . no
    C5 H17A 3.0500 . 7_555 no
    C9 H15 2.8900 . . no
    C9 H16B 2.8500 . 6_555 no
    C12 H5 2.8400 . 7_555 no
    C12 H17A 2.8800 . . no
    C12 H17C 2.8900 . . no
    C16 H4A 2.6200 . . no
    C17 H12 2.6000 . . no
    H1 O1 2.0700 . 2_555 no
    H1 C1 2.7600 . 2_555 no
    H3A O1 2.1000 . . no
    H3A C1 2.4900 . . no
    H4A N2 2.1300 . . no
    H4A C16 2.6200 . . no
    H4A H16A 2.3700 . . no
    H4A H16B 2.4700 . . no
    H4A S1 2.8700 . 6_555 no
    H5 C12 2.8400 . 7_555 no
    H6 S1 3.1900 . 4_554 no
    H12 C17 2.6000 . . no
    H12 H17A 2.3500 . . no
    H12 H17C 2.4500 . . no
    H13 H13 2.4900 . 2_655 no
    H15 S1 2.8500 . . no
    H15 C9 2.8900 . . no
    H16A N4 2.8500 . . no
    H16A H4A 2.3700 . . no
    H16A S1 3.0500 . 6_555 no
    H16B N4 2.6300 . . no
    H16B H4A 2.4700 . . no
    H16B C9 2.8500 . 6_545 no
    H17A C12 2.8800 . . no
    H17A H12 2.3500 . . no
    H17A C5 3.0500 . 7_555 no
    H17C C12 2.8900 . . no
    H17C H12 2.4500 . . no
loop_
    _geom_angle_atom_site_label_1
    _geom_angle_atom_site_label_2
    _geom_angle_atom_site_label_3
    _geom_angle_site_symmetry_1
    _geom_angle_site_symmetry_2
    _geom_angle_site_symmetry_3
    _geom_angle
    _geom_angle_publ_flag
    C1 N1 C2 . . . 111.33(13) no
    N3 N2 C8 . . . 118.13(13) no
    N2 N3 C9 . . . 119.86(13) no
    C9 N4 C10 . . . 128.46(14) no
    C2 N1 H1 . . . 124.00 no
    C1 N1 H1 . . . 124.00 no
    C9 N3 H3A . . . 120.00 no
    N2 N3 H3A . . . 120.00 no
    C9 N4 H4A . . . 116.00 no
    C10 N4 H4A . . . 116.00 no
    O1 C1 N1 . . . 127.14(14) no
    O1 C1 C8 . . . 126.71(14) no
    N1 C1 C8 . . . 106.14(13) no
    N1 C2 C7 . . . 109.23(13) no
    C3 C2 C7 . . . 121.86(15) no
    N1 C2 C3 . . . 128.89(15) no
    C2 C3 C4 . . . 117.02(17) no
    C3 C4 C5 . . . 121.90(18) no
    C4 C5 C6 . . . 120.63(17) no
    C5 C6 C7 . . . 118.08(17) no
    C2 C7 C6 . . . 120.47(15) no
    C2 C7 C8 . . . 106.88(13) no
    C6 C7 C8 . . . 132.64(15) no
    N2 C8 C7 . . . 126.10(14) no
    N2 C8 C1 . . . 127.49(14) no
    C1 C8 C7 . . . 106.38(13) no
    S1 C9 N3 . . . 118.38(12) no
    S1 C9 N4 . . . 128.35(12) no
    N3 C9 N4 . . . 113.27(13) no
    C11 C10 C15 . . . 121.82(15) no
    N4 C10 C15 . . . 120.28(15) no
    N4 C10 C11 . . . 117.83(14) no
    C10 C11 C12 . . . 116.40(15) no
    C10 C11 C16 . . . 120.58(15) no
    C12 C11 C16 . . . 123.02(16) no
    C11 C12 C13 . . . 122.01(17) no
    C12 C13 C14 . . . 120.24(17) no
    C13 C14 C15 . . . 119.71(18) no
    C10 C15 C14 . . . 119.83(17) no
    C11 C16 C17 . . . 116.51(17) no
    C2 C3 H3 . . . 121.00 no
    C4 C3 H3 . . . 121.00 no
    C3 C4 H4 . . . 119.00 no
    C5 C4 H4 . . . 119.00 no
    C4 C5 H5 . . . 120.00 no
    C6 C5 H5 . . . 120.00 no
    C5 C6 H6 . . . 121.00 no
    C7 C6 H6 . . . 121.00 no
    C11 C12 H12 . . . 119.00 no
    C13 C12 H12 . . . 119.00 no
    C12 C13 H13 . . . 120.00 no
    C14 C13 H13 . . . 120.00 no
    C13 C14 H14 . . . 120.00 no
    C15 C14 H14 . . . 120.00 no
    C10 C15 H15 . . . 120.00 no
    C14 C15 H15 . . . 120.00 no
    C11 C16 H16A . . . 108.00 no
    C11 C16 H16B . . . 108.00 no
    C17 C16 H16A . . . 108.00 no
    C17 C16 H16B . . . 108.00 no
    H16A C16 H16B . . . 107.00 no
    C16 C17 H17A . . . 109.00 no
    C16 C17 H17B . . . 109.00 no
    C16 C17 H17C . . . 109.00 no
    H17A C17 H17B . . . 109.00 no
    H17A C17 H17C . . . 109.00 no
    H17B C17 H17C . . . 109.00 no
loop_
    _geom_torsion_atom_site_label_1
    _geom_torsion_atom_site_label_2
    _geom_torsion_atom_site_label_3
    _geom_torsion_atom_site_label_4
    _geom_torsion_site_symmetry_1
    _geom_torsion_site_symmetry_2
    _geom_torsion_site_symmetry_3
    _geom_torsion_site_symmetry_4
    _geom_torsion
    _geom_torsion_publ_flag
    C1 N1 C2 C3 . . . . -176.03(18) no
    C2 N1 C1 O1 . . . . 177.74(16) no
    C2 N1 C1 C8 . . . . -1.78(17) no
    C1 N1 C2 C7 . . . . 2.28(18) no
    N3 N2 C8 C7 . . . . 178.61(14) no
    C8 N2 N3 C9 . . . . -177.12(14) no
    N3 N2 C8 C1 . . . . 0.9(2) no
    N2 N3 C9 S1 . . . . -177.65(12) no
    N2 N3 C9 N4 . . . . 2.2(2) no
    C10 N4 C9 S1 . . . . -1.7(3) no
    C9 N4 C10 C15 . . . . -45.5(2) no
    C10 N4 C9 N3 . . . . 178.48(15) no
    C9 N4 C10 C11 . . . . 137.74(17) no
    O1 C1 C8 N2 . . . . -0.7(3) no
    O1 C1 C8 C7 . . . . -178.83(16) no
    N1 C1 C8 N2 . . . . 178.80(16) no
    N1 C1 C8 C7 . . . . 0.68(16) no
    N1 C2 C3 C4 . . . . 179.90(17) no
    C7 C2 C3 C4 . . . . 1.8(3) no
    N1 C2 C7 C6 . . . . 179.51(14) no
    N1 C2 C7 C8 . . . . -1.72(17) no
    C3 C2 C7 C6 . . . . -2.0(2) no
    C3 C2 C7 C8 . . . . 176.74(16) no
    C2 C3 C4 C5 . . . . -0.1(3) no
    C3 C4 C5 C6 . . . . -1.3(3) no
    C4 C5 C6 C7 . . . . 1.1(3) no
    C5 C6 C7 C8 . . . . -177.87(17) no
    C5 C6 C7 C2 . . . . 0.5(2) no
    C2 C7 C8 N2 . . . . -177.51(15) no
    C6 C7 C8 N2 . . . . 1.1(3) no
    C6 C7 C8 C1 . . . . 179.21(16) no
    C2 C7 C8 C1 . . . . 0.65(16) no
    N4 C10 C11 C12 . . . . 177.69(16) no
    N4 C10 C11 C16 . . . . -1.6(2) no
    C15 C10 C11 C12 . . . . 1.0(2) no
    C15 C10 C11 C16 . . . . -178.32(17) no
    N4 C10 C15 C14 . . . . -177.59(18) no
    C11 C10 C15 C14 . . . . -0.9(3) no
    C10 C11 C12 C13 . . . . -0.4(3) no
    C16 C11 C12 C13 . . . . 178.81(19) no
    C10 C11 C16 C17 . . . . -170.19(16) no
    C12 C11 C16 C17 . . . . 10.6(3) no
    C11 C12 C13 C14 . . . . -0.1(3) no
    C12 C13 C14 C15 . . . . 0.2(3) no
    C13 C14 C15 C10 . . . . 0.4(3) no
loop_
    _geom_hbond_atom_site_label_D
    _geom_hbond_atom_site_label_H
    _geom_hbond_atom_site_label_A
    _geom_hbond_site_symmetry_A
    _geom_hbond_distance_DH
    _geom_hbond_distance_HA
    _geom_hbond_distance_DA
    _geom_hbond_angle_DHA
    _geom_hbond_publ_flag
    N1 H1 O1 2_555 0.8600 2.0700 2.8805(17) 157.00 yes
    N3 H3A O1 . 0.8600 2.1000 2.7711(17) 134.00 yes
    N4 H4A N2 . 0.8600 2.1300 2.5745(18) 111.00 yes
    N4 H4A S1 6_555 0.8600 2.8700 3.5220(15) 133.00 yes
    C15 H15 S1 . 0.9300 2.8500 3.283(2) 110.00 yes
