# Supplementary material for: 4-(2-Ethyl­phen­yl)-1-(2-oxoindolin-3-yl­idene)thio­semicarbazide
Source: Acta Crystallogr Sect E Struct Rep Online. 2010 Jun 9;66(Pt 7):o1609. doi: 10.1107/S1600536810021264 (PMC3006908; doi:10.1107/S1600536810021264)
Supplement: Supplementary file 2 [file e-66-o1609-Isup2.hkl]

#
# h,k,l, Fc-squared, Fo-squared, sigma(Fo-squared) and status flag
#
data_I
_shelx_title ' MR13_0m in C2/c'
_shelx_refln_list_code          4
_shelx_F_calc_maximum      219.06
_exptl_crystal_F_000      1360.00
_reflns_d_resolution_high  0.8331
 
loop_
 _symmetry_equiv_pos_as_xyz
 'x, y, z'
 '-x, y, -z+1/2'
 'x+1/2, y+1/2, z'
 '-x+1/2, y+1/2, -z+1/2'
 '-x, -y, -z'
 'x, -y, z-1/2'
 '-x+1/2, -y+1/2, -z'
 'x+1/2, -y+1/2, z-1/2'
 
_cell_length_a    25.6769
_cell_length_b     7.4340
_cell_length_c    16.6548
_cell_angle_alpha  90.000
_cell_angle_beta   96.248
_cell_angle_gamma  90.000
 
_shelx_F_squared_multiplier     1.000
 
loop_
 _refln_index_h
 _refln_index_k
 _refln_index_l
 _refln_F_squared_calc
 _refln_F_squared_meas
 _refln_F_squared_sigma
 _refln_observed_status
   4   0   0     4283.96     3962.31     36.97 o
   6   0   0     7887.51     8200.64     75.74 o
   8   0   0      440.33      328.96      5.52 o
  10   0   0     6178.85     5477.99     60.01 o
  12   0   0    29288.17    30705.82    310.69 o
  14   0   0    13146.56    15249.17    158.94 o
  16   0   0      269.64      404.55     10.83 o
  18   0   0      136.01      137.94      7.44 o
  20   0   0      741.47      750.63     21.83 o
  22   0   0      673.87      695.98     21.35 o
  24   0   0      427.65      402.54     17.05 o
  26   0   0      883.52      816.90     19.67 o
  28   0   0        9.70       14.42      5.84 o
  30   0   0      396.66      574.55     21.99 o
   1   1   0     9941.72     9576.51    144.04 o
   3   1   0     9849.53     9440.47     95.90 o
   5   1   0      886.22      763.78      6.39 o
   7   1   0     1179.40     1302.57      9.17 o
   9   1   0        0.45        0.03      1.02 o
  11   1   0     5250.54     5274.92     35.46 o
  13   1   0      633.40      498.73      7.07 o
  15   1   0      156.89      118.41      3.95 o
  17   1   0     3234.98     3267.37     29.46 o
  19   1   0     1025.20      946.45     12.92 o
  21   1   0     1924.21     1898.99     23.50 o
  23   1   0        0.10        4.42      3.88 o
  25   1   0       51.69       73.04      8.97 o
  27   1   0      227.86      204.40     11.90 o
  29   1   0      237.75      286.00     19.51 o
   2   2   0     7842.32     7567.84    119.43 o
   4   2   0     5122.52     4973.04     62.54 o
   6   2   0     1671.02     1636.93     23.73 o
   8   2   0    10810.67    11037.83    126.48 o
  10   2   0     1193.94     1246.71     26.84 o
  12   2   0     8233.63     8915.16     78.48 o
  14   2   0       51.44       69.45      3.59 o
  16   2   0      300.07      293.31      7.53 o
  18   2   0     1088.84     1109.43     15.33 o
  20   2   0     1405.55     1377.01     19.55 o
  22   2   0     1250.79     1271.12     36.71 o
  24   2   0      528.96      450.33     14.84 o
  26   2   0       51.39       30.19      9.58 o
  28   2   0      340.72      304.28     18.61 o
   1   3   0      555.37      549.22     18.33 o
   3   3   0      125.83      126.24     10.07 o
   5   3   0       67.34       70.78      6.55 o
   7   3   0      234.88      203.86      6.85 o
   9   3   0    10700.26    10651.77    185.19 o
  11   3   0     1718.77     1752.30     26.36 o
  13   3   0      225.68      146.95      7.22 o
  15   3   0     3318.25     3403.40     35.50 o
  17   3   0      215.41      189.17      7.63 o
  19   3   0      922.77      932.89     16.64 o
  21   3   0     4559.11     4603.65     53.73 o
  23   3   0      416.88      461.97     16.07 o
  25   3   0      948.74      978.52     29.68 o
  27   3   0      422.93      395.26     27.57 o
   0   4   0     4153.42     4252.11    111.20 o
   2   4   0     1331.98     1293.76     33.69 o
   4   4   0     1960.32     1840.04     42.61 o
   6   4   0      887.61      849.06     16.77 o
   8   4   0     4475.82     4452.17     52.56 o
  10   4   0        5.81       13.51      4.18 o
  12   4   0     1159.65     1296.06     18.94 o
  14   4   0     1457.44     1567.35     20.07 o
  16   4   0        4.96        0.78      3.75 o
  18   4   0      136.05      114.41      8.25 o
  20   4   0      846.70      825.56     19.48 o
  22   4   0      165.35      153.38     10.39 o
  24   4   0        0.20        3.44      7.08 o
  26   4   0       11.38        1.87      8.92 o
   1   5   0       60.03       57.69      9.74 o
   3   5   0      320.13      292.98     18.16 o
   5   5   0      195.91      167.34      6.79 o
   7   5   0      500.06      518.05     12.68 o
   9   5   0      360.93      324.59     10.79 o
  11   5   0      438.34      451.79     15.58 o
  13   5   0       28.45       26.11      6.45 o
  15   5   0      480.70      498.76     11.35 o
  17   5   0      167.18      177.43      7.63 o
  19   5   0      631.48      652.05     16.23 o
  21   5   0      572.77      582.11     17.74 o
  23   5   0        5.15       11.65      7.32 o
  25   5   0        2.72       -6.84      7.69 o
   0   6   0      327.68      407.41     33.64 o
   2   6   0     1296.63     1283.09     40.29 o
   4   6   0      743.40      749.68     30.88 o
   6   6   0      624.64      604.49     14.47 o
   8   6   0       82.17       76.20      6.27 o
  10   6   0      457.84      461.75     18.37 o
  12   6   0      260.03      250.19     16.79 o
  14   6   0       28.08       29.49      5.61 o
  16   6   0     1878.51     2044.84     27.98 o
  18   6   0       49.59       41.07      6.22 o
  20   6   0      147.39      151.02      9.96 o
  22   6   0       55.71       51.83      8.83 o
   7   7   0        0.22       -8.66      5.77 o
   9   7   0       90.10       72.07      7.24 o
  11   7   0      249.43      256.10     15.43 o
  13   7   0      341.53      365.79     16.47 o
  15   7   0      639.73      676.14     22.68 o
  17   7   0       56.39       50.69      8.19 o
  19   7   0      258.18      213.55     12.73 o
   6   8   0      239.56      222.34     26.16 o
   8   8   0      232.98      174.36     12.21 o
  10   8   0       15.56       16.38      6.39 o
  12   8   0      253.73      256.64     14.20 o
 -29   1   1       24.13       10.65      6.84 o
 -27   1   1       13.85        2.14      5.68 o
 -25   1   1      420.64      405.48     11.96 o
 -23   1   1      108.22      119.39      6.50 o
 -21   1   1       46.34       61.38      4.69 o
 -19   1   1      802.72      790.03     11.22 o
 -17   1   1     1153.77     1075.58     11.79 o
 -15   1   1     1156.27     1023.99     10.79 o
 -13   1   1     9380.18     9494.04     61.10 o
 -11   1   1       95.50      177.49      3.74 o
  -9   1   1    10170.75    10272.27     60.43 o
  -7   1   1    15024.47    14534.63    106.34 o
  -3   1   1     6484.09     6294.85     64.94 o
  -1   1   1      536.03      522.76      9.25 o
   1   1   1    20005.45    19256.67    404.14 o
   3   1   1     3750.85     3535.34     30.55 o
   5   1   1    28304.88    27027.23    272.62 o
   7   1   1      332.12      352.97      3.36 o
   9   1   1     2143.64     2159.35     15.05 o
  11   1   1     4321.09     4704.75     35.31 o
  13   1   1       66.31       59.70      2.99 o
  15   1   1       12.00        1.38      2.37 o
  17   1   1      574.78      565.76      8.98 o
  19   1   1      216.76      230.74      6.41 o
  21   1   1      698.29      673.22     12.82 o
  23   1   1       36.54       20.66      4.32 o
  25   1   1        0.42       -2.28      3.97 o
  27   1   1      525.05      547.62     17.58 o
  29   1   1      169.55      185.50     12.14 o
 -28   2   1       88.91       94.03     12.17 o
 -26   2   1      402.16      386.59     19.13 o
 -24   2   1     1192.71     1211.59     42.96 o
 -22   2   1     1860.59     1909.57     26.96 o
 -20   2   1      537.97      538.34     11.21 o
 -18   2   1      318.91      326.79      8.28 o
 -16   2   1      378.77      388.76      9.40 o
 -14   2   1     2758.90     2973.07     28.15 o
 -12   2   1     2599.27     3072.00     31.05 o
 -10   2   1      183.51      183.21      4.91 o
  -8   2   1      360.59      373.97      7.83 o
  -6   2   1      657.22      598.09     14.54 o
  -4   2   1     2899.44     2995.20     39.47 o
  -2   2   1      390.51      478.28      9.48 o
   0   2   1     1461.65     1533.30     31.19 o
   4   2   1     4155.52     4098.63     45.06 o
   6   2   1     3710.23     3531.69     45.77 o
   8   2   1      497.42      526.50      6.63 o
  10   2   1     6434.02     6383.37     62.14 o
  12   2   1     1982.79     1804.52     22.59 o
  14   2   1     1815.98     1786.91     23.42 o
  16   2   1     6476.50     6719.75     61.96 o
  18   2   1      566.77      518.11     10.67 o
  20   2   1      501.34      474.21     11.16 o
  22   2   1       77.55       76.29      6.30 o
  24   2   1       84.34       91.61      8.04 o
  26   2   1      166.83      147.41     13.38 o
  28   2   1       41.86       22.54      9.56 o
 -27   3   1       52.98       35.57     10.07 o
 -25   3   1       78.21       70.99     10.98 o
 -23   3   1        8.80        5.46      6.34 o
 -21   3   1       57.49       58.21      7.31 o
 -19   3   1       38.67       32.74      5.00 o
 -17   3   1      848.71      854.51     14.82 o
 -15   3   1       11.40       11.81      3.75 o
 -13   3   1     1166.07     1255.14     16.29 o
 -11   3   1     2257.20     2338.29     26.41 o
  -9   3   1     1375.93     1337.25     18.70 o
  -7   3   1     1722.60     1672.43     26.98 o
  -5   3   1     2266.88     2373.90     33.67 o
  -3   3   1     5126.38     4628.60     61.77 o
  -1   3   1     1890.71     1994.84     41.11 o
   1   3   1     5795.83     5977.16     82.17 o
   3   3   1      469.92      525.95     18.65 o
   5   3   1       42.01       44.44      3.10 o
   7   3   1      156.42      123.35      9.37 o
   9   3   1      996.90      919.09     14.63 o
  11   3   1        0.24       -2.88      1.92 o
  13   3   1     2443.74     2482.59     29.19 o
  15   3   1      385.75      409.94     10.65 o
  17   3   1      589.74      579.24     12.36 o
  19   3   1       84.21       73.28      8.00 o
  21   3   1      159.91      138.16      9.69 o
  23   3   1      140.24      113.64      9.40 o
  25   3   1       10.39       17.75     12.15 o
  27   3   1       22.66        3.41      8.38 o
 -26   4   1      436.49      450.01     21.92 o
 -24   4   1       76.76       62.64      9.43 o
 -22   4   1      261.21      236.76     12.22 o
 -20   4   1      146.87      125.76      8.53 o
 -18   4   1      242.31      240.22      9.31 o
 -16   4   1        0.43       -5.55      3.70 o
 -14   4   1      385.69      378.53      8.79 o
 -12   4   1      215.91      191.66      7.44 o
 -10   4   1      161.80      156.75      7.65 o
  -8   4   1      347.45      324.27     24.77 o
  -6   4   1        4.55        2.84      3.36 o
  -4   4   1      124.53      170.77      8.07 o
  -2   4   1       61.97       57.82      8.59 o
   0   4   1       33.95       25.80      7.43 o
   2   4   1      955.04     1002.64     24.00 o
   4   4   1       95.92       70.59      9.74 o
   6   4   1        5.19        3.36      3.87 o
   8   4   1     1291.22     1211.28     19.57 o
  10   4   1      559.89      497.61     12.81 o
  12   4   1      104.53       89.57      3.92 o
  14   4   1       40.26       28.79      3.99 o
  16   4   1        0.07       -5.60      3.73 o
  18   4   1      640.90      653.38     14.21 o
  20   4   1      206.09      205.05     10.36 o
  22   4   1     1105.09     1143.80     26.93 o
  24   4   1        0.02       -0.16      7.31 o
  26   4   1      143.09      148.15     14.49 o
 -25   5   1      392.81      379.41     19.39 o
 -23   5   1      596.74      660.13     19.61 o
 -21   5   1      111.83      107.24      8.82 o
 -19   5   1      480.49      485.54     13.33 o
 -17   5   1        0.81       -6.11      4.07 o
 -15   5   1      412.41      421.71      9.73 o
 -13   5   1      449.07      437.26     11.29 o
 -11   5   1     1551.51     1493.45     25.13 o
  -9   5   1     2379.97     2340.50     39.00 o
  -7   5   1      402.22      388.56     12.78 o
  -5   5   1       84.09       67.76      5.02 o
  -3   5   1      691.22      741.06     37.84 o
  -1   5   1     1016.54      953.49     31.01 o
   1   5   1     1045.31     1008.67     32.04 o
   3   5   1      452.47      435.18     21.64 o
   5   5   1      168.36      152.17      8.10 o
   7   5   1     2525.38     2440.95     32.24 o
   9   5   1      157.29      137.78      7.40 o
  11   5   1       54.83       61.27      6.53 o
  13   5   1       34.84       36.74      4.98 o
  15   5   1        5.02        0.02      3.97 o
  17   5   1      408.35      401.03     15.31 o
  19   5   1       78.50       67.69      6.96 o
  21   5   1       96.42       78.80     11.19 o
  23   5   1      779.43      830.87     28.93 o
  25   5   1      282.59      312.68     31.14 o
 -22   6   1      173.11      140.12     11.01 o
 -20   6   1      762.81      780.68     18.46 o
 -18   6   1        0.04       -7.38      4.92 o
 -16   6   1       13.20       -7.04      4.70 o
 -14   6   1       28.30       21.88      5.26 o
 -12   6   1       22.97       29.57      6.23 o
 -10   6   1       35.18       26.19      5.42 o
  -8   6   1       16.79        8.58      8.85 o
  -6   6   1      429.27      430.72     12.58 o
  -4   6   1       96.18       90.68     13.88 o
  -2   6   1      258.27      304.96     34.34 o
   0   6   1       41.84       36.94     13.78 o
   2   6   1       10.20        5.46      8.75 o
   4   6   1       14.89       34.04     11.06 o
   6   6   1      572.55      532.80     16.66 o
   8   6   1      883.55      868.03     17.08 o
  10   6   1      194.47      171.76      9.24 o
  12   6   1       27.23       24.39      8.16 o
  14   6   1       63.60       66.24      6.66 o
  16   6   1      601.92      632.16     21.54 o
  18   6   1        0.08        1.81      6.40 o
  20   6   1     1009.06     1118.22     23.92 o
  22   6   1      657.66      691.80     20.16 o
 -19   7   1      170.16      145.43     12.34 o
 -17   7   1       26.29       37.56      8.29 o
 -15   7   1      198.67      186.44     11.19 o
 -13   7   1       35.69       34.78      7.95 o
 -11   7   1        1.45       -2.80      5.70 o
  -9   7   1       36.47       27.64      5.90 o
  -7   7   1        5.19        1.36      5.77 o
  -5   7   1        8.70       -1.40      7.01 o
  -1   7   1       24.09       20.56     16.35 o
   1   7   1       60.15       53.26     18.69 o
   3   7   1       26.67       41.11     18.22 o
   7   7   1       37.16       21.99      7.72 o
   9   7   1       13.84        1.21      5.83 o
  11   7   1        0.72       -8.72      5.81 o
  13   7   1      183.83      192.55     12.57 o
  15   7   1       14.34        2.22      8.35 o
  17   7   1       10.32       -0.45      6.87 o
 -12   8   1       13.98        4.52      6.95 o
 -10   8   1       31.16       25.01      6.65 o
  -8   8   1        0.98        0.93      9.81 o
  -6   8   1        0.26       -7.01      8.41 o
   8   8   1       82.43       88.94      7.99 o
  10   8   1        9.39       14.45      6.56 o
  12   8   1       99.90      104.46     10.35 o
 -30   0   2      831.15      931.80     22.48 o
 -28   0   2      115.41       98.71     12.25 o
 -26   0   2      613.33      617.39     26.40 o
 -24   0   2     1707.72     1536.31     34.71 o
 -22   0   2      153.26      179.19     11.77 o
 -20   0   2    11759.95    11846.69    129.55 o
 -18   0   2     7981.93     8237.28     92.20 o
 -16   0   2        2.26        0.17      2.78 o
 -14   0   2     1584.92     1435.65     19.56 o
 -12   0   2      312.17      337.14      9.32 o
 -10   0   2     1269.25     1537.75     18.69 o
  -8   0   2    47989.43    46721.34    941.44 o
  -6   0   2      465.32      481.50      6.44 o
   2   0   2     7873.15     7540.10     62.11 o
   4   0   2    10813.86     9903.35     81.62 o
   6   0   2    16252.48    16429.47    211.75 o
   8   0   2     3002.69     2957.44     39.12 o
  10   0   2     5032.49     4632.12    278.46 o
  12   0   2    40549.41    41132.93   2624.10 o
  14   0   2      541.31      560.11     12.12 o
  16   0   2     1832.64     1820.26     28.26 o
  18   0   2      567.39      607.07     15.65 o
  20   0   2      261.48      226.69     13.83 o
  22   0   2     5247.44     5170.30     69.64 o
  24   0   2      376.04      265.06     11.97 o
  26   0   2       67.86      105.04     19.62 o
  28   0   2      911.11      940.72     31.07 o
  30   0   2        0.25       -0.21      6.91 o
 -29   1   2       57.34       29.72      7.69 o
 -27   1   2      103.84      111.30      9.48 o
 -25   1   2      447.15      387.13     18.14 o
 -23   1   2      721.96      667.25     13.68 o
 -21   1   2     3730.90     3597.49     34.33 o
 -19   1   2        1.40       -1.52      2.34 o
 -17   1   2     1563.32     1631.27     16.16 o
 -15   1   2     1413.54     1660.92     16.27 o
 -13   1   2       29.53        1.87      1.99 o
 -11   1   2     7266.30     7655.78     49.46 o
  -9   1   2     5411.64     5327.18     33.14 o
  -7   1   2    12827.65    13239.69     81.21 o
  -5   1   2    10734.71    10686.88     77.64 o
  -3   1   2     9631.08     9432.97     78.09 o
  -1   1   2       95.44       86.19      3.62 o
   1   1   2      218.05      195.07      3.62 o
   3   1   2    22666.01    22184.24    225.91 o
   5   1   2      382.69      445.28      3.79 o
   7   1   2     4852.34     4558.98     27.11 o
   9   1   2     5549.34     5450.10     37.42 o
  11   1   2     4303.29     4380.83     35.24 o
  13   1   2      365.28      444.81      7.35 o
  15   1   2     1338.11     1408.23     14.61 o
  17   1   2        0.32       -0.08      2.14 o
  19   1   2        1.78       -3.64      2.43 o
  21   1   2     3167.27     3098.25     33.83 o
  23   1   2        8.64        7.24      4.35 o
  25   1   2      210.77      200.30     10.82 o
  27   1   2        3.80       -4.19      5.79 o
  29   1   2        9.01        7.61      5.60 o
 -30   2   2       70.50       92.95     12.83 o
 -28   2   2      245.63      233.57     16.81 o
 -26   2   2      118.13       91.47     11.68 o
 -24   2   2      211.92      185.54     20.97 o
 -22   2   2      164.84      167.91     16.12 o
 -20   2   2     1144.47     1178.56     17.04 o
 -18   2   2      358.52      387.98      9.93 o
 -16   2   2      406.67      353.07      8.25 o
 -14   2   2     2817.95     3058.80     28.93 o
 -12   2   2     7025.77     7008.27     63.03 o
 -10   2   2     1662.23     1543.26     19.93 o
  -8   2   2     4067.24     4287.55     43.63 o
  -6   2   2       18.25        6.09      1.37 o
  -4   2   2     3681.39     3677.98     40.76 o
  -2   2   2    10444.47     9950.17    122.06 o
   2   2   2    15678.83    15735.27    145.65 o
   4   2   2      767.94      828.24     12.39 o
   6   2   2      489.36      521.31      7.82 o
   8   2   2      276.27      331.89     10.04 o
  10   2   2      895.85      853.57     12.72 o
  12   2   2    10617.10    11338.48    119.98 o
  14   2   2      162.47       80.19      4.39 o
  16   2   2       93.40      101.27      5.22 o
  18   2   2       73.51       48.11      4.35 o
  20   2   2      986.51      963.56     15.87 o
  22   2   2      254.23      247.76      9.72 o
  24   2   2      957.08      910.44     27.55 o
  26   2   2      279.45      202.06     15.01 o
  28   2   2        4.28        3.76      8.57 o
 -29   3   2      254.07      253.70     24.30 o
 -27   3   2       80.86       88.23     12.21 o
 -25   3   2        4.75       -4.16      6.90 o
 -23   3   2      384.23      325.96     15.36 o
 -21   3   2     2027.57     2103.80     30.80 o
 -19   3   2        6.06        0.63      4.15 o
 -17   3   2      191.33      194.65      7.89 o
 -15   3   2      727.91      718.77     12.75 o
 -13   3   2      126.63       94.71      5.06 o
 -11   3   2     1594.97     1609.00     19.93 o
  -9   3   2     4438.64     4234.09     54.41 o
  -7   3   2     5077.29     4772.87     63.79 o
  -5   3   2     2144.26     1915.57     28.74 o
  -3   3   2     9509.46     9449.65    101.39 o
  -1   3   2     1235.60     1386.68     31.82 o
   1   3   2     6855.67     6534.32     88.99 o
   3   3   2     8251.38     7712.47     99.67 o
   5   3   2      436.80      302.10      7.74 o
   7   3   2     4043.35     3782.10     45.06 o
   9   3   2     1990.48     1919.76     24.17 o
  11   3   2     1928.10     1957.84     23.41 o
  13   3   2      495.29      410.59      9.93 o
  15   3   2        9.97        5.20      4.01 o
  17   3   2     1628.12     1644.63     37.43 o
  19   3   2      304.94      297.58     11.07 o
  21   3   2      277.58      265.93     12.50 o
  23   3   2       28.32       22.84      7.27 o
  25   3   2        4.64       -5.28      7.25 o
  27   3   2        0.12       -0.11      8.05 o
 -26   4   2       88.04       95.58     12.50 o
 -24   4   2      376.90      391.93     17.54 o
 -22   4   2      508.37      506.37     22.73 o
 -20   4   2      133.33      132.07      8.64 o
 -18   4   2     1940.40     2008.82     26.01 o
 -16   4   2     3327.70     3462.77     36.84 o
 -14   4   2      840.25      845.74     12.82 o
 -12   4   2     5117.83     5248.04     50.50 o
 -10   4   2      651.75      572.47     14.59 o
  -8   4   2      445.53      477.47     13.80 o
  -6   4   2     2396.20     2216.78     34.18 o
  -4   4   2     3378.45     3400.48     41.65 o
  -2   4   2     1543.63     1504.69     25.99 o
   0   4   2     8357.36     8357.47    139.93 o
   2   4   2     2828.15     2686.21     55.82 o
   4   4   2     3913.02     3977.46     47.90 o
   6   4   2      790.42      792.65     14.04 o
   8   4   2     2601.09     2632.36     34.65 o
  10   4   2      683.55      675.23     15.13 o
  12   4   2       39.39       28.59      3.52 o
  14   4   2       40.45       34.81      4.41 o
  16   4   2      146.66      123.89      6.90 o
  18   4   2     2601.28     2676.64     38.62 o
  20   4   2      555.95      598.57     16.07 o
  22   4   2      321.24      295.97     13.69 o
  24   4   2      669.27      713.40     22.33 o
  26   4   2      282.49      287.33     35.27 o
 -25   5   2       64.47       54.24      9.96 o
 -23   5   2       18.43       -0.08      7.88 o
 -21   5   2      224.69      189.53     10.45 o
 -19   5   2      390.67      410.17     12.53 o
 -17   5   2      147.23      135.95      6.99 o
 -15   5   2       13.46       10.95      3.78 o
 -13   5   2      218.48      231.34      8.08 o
 -11   5   2      266.73      288.74     14.08 o
  -9   5   2     2712.44     2762.52     44.30 o
  -7   5   2       71.99       74.41      6.79 o
  -5   5   2      231.29      209.39     10.82 o
  -3   5   2      164.12      176.01      8.99 o
  -1   5   2        4.34       -2.42      7.05 o
   1   5   2       69.76       69.66     11.37 o
   3   5   2     1042.02     1068.43     33.47 o
   5   5   2      408.13      399.34      8.73 o
   7   5   2      147.50      121.13      6.56 o
   9   5   2      364.89      373.95     11.92 o
  11   5   2      182.23      192.13     11.70 o
  13   5   2       13.10       -2.86      4.35 o
  15   5   2       79.46       88.20      7.46 o
  17   5   2      144.94      140.29      8.13 o
  19   5   2      617.42      622.38     18.08 o
  21   5   2        1.46       -0.77      6.49 o
  23   5   2       30.79       16.14      7.56 o
 -22   6   2      295.39      264.45     14.91 o
 -20   6   2      196.25      175.63     10.93 o
 -18   6   2       43.97       58.59      7.54 o
 -16   6   2        6.92       -7.68      5.12 o
 -14   6   2       57.89       74.98      5.86 o
 -12   6   2      608.81      625.13     17.15 o
 -10   6   2      286.52      318.30     14.74 o
  -8   6   2     1606.27     1665.20     28.71 o
  -6   6   2        0.33       -4.03      4.72 o
  -4   6   2       12.24       18.60      5.84 o
  -2   6   2       42.02       54.01     12.17 o
   0   6   2      195.95      195.91     17.95 o
   2   6   2       74.01       71.91     12.87 o
   4   6   2      333.41      357.44     23.43 o
   6   6   2      168.59      152.56      8.90 o
   8   6   2      308.48      311.83     11.12 o
  10   6   2      490.25      509.85     14.58 o
  12   6   2      540.65      543.35     17.89 o
  14   6   2       21.86       23.32      4.69 o
  16   6   2      444.11      475.63     13.52 o
  18   6   2     1131.53     1252.91     24.43 o
  20   6   2        1.10       16.80      8.27 o
  22   6   2       45.03       55.39      8.87 o
 -19   7   2      476.80      488.53     19.54 o
 -17   7   2       23.19       26.49      7.13 o
 -15   7   2       34.52       19.90      6.15 o
 -13   7   2      161.50      149.38     10.87 o
 -11   7   2        6.59        2.10      6.84 o
  -9   7   2      398.68      391.95     20.59 o
  -7   7   2        6.40       13.08      9.34 o
  -5   7   2       44.12       55.13     10.28 o
  -3   7   2      203.87      203.91     12.87 o
  -1   7   2      178.92      172.87     25.70 o
   1   7   2      386.98      407.88     36.44 o
   3   7   2      331.79      342.00     34.57 o
   5   7   2      591.79      609.51     32.47 o
   7   7   2     1242.96     1238.28     23.29 o
   9   7   2      977.15      999.43     22.21 o
  11   7   2      557.46      608.04     19.67 o
  13   7   2       19.36       11.17      7.62 o
  15   7   2      198.23      175.48     13.67 o
  17   7   2      397.68      443.92     16.73 o
 -12   8   2        6.46        1.89      7.04 o
 -10   8   2       37.19       33.49      8.18 o
  -8   8   2       23.31        2.34      9.34 o
  -6   8   2       10.80       19.62      9.81 o
   6   8   2       29.32       19.16      6.61 o
   8   8   2       25.21       15.14     10.42 o
  10   8   2       30.05       30.20      7.37 o
  12   8   2       24.42       15.88      7.98 o
 -29   1   3      559.51      545.30     18.42 o
 -27   1   3       62.93       99.76      9.31 o
 -25   1   3     1095.68     1128.78     20.18 o
 -23   1   3      317.70      310.36      9.86 o
 -21   1   3      710.96      693.93     11.76 o
 -19   1   3      865.13      806.87     11.95 o
 -17   1   3      124.28       97.19      4.41 o
 -15   1   3      819.05      676.91     10.33 o
 -13   1   3     1900.69     2011.49     18.10 o
 -11   1   3      612.29      633.11      7.89 o
  -9   1   3       30.41       25.00      1.71 o
  -7   1   3     1538.05     1469.59     11.04 o
  -5   1   3     4350.10     4275.89     28.73 o
  -3   1   3    19517.13    18811.31    190.62 o
  -1   1   3      852.00      923.83      7.54 o
   1   1   3     1631.57     1598.10     13.68 o
   3   1   3     3583.00     3747.75     25.88 o
   5   1   3      919.04      959.35      7.21 o
   7   1   3     4025.17     3690.87     25.99 o
   9   1   3     5268.94     5182.58     38.20 o
  11   1   3     3791.34     3566.69     29.72 o
  13   1   3      759.20      684.63      9.34 o
  15   1   3     2007.48     1830.41     18.72 o
  17   1   3      505.51      469.75      8.36 o
  19   1   3      592.45      622.85     10.33 o
  21   1   3       92.63       87.24      5.82 o
  23   1   3      819.55      777.42     16.16 o
  25   1   3       54.54       43.33      5.68 o
  27   1   3      548.09      583.06     16.26 o
  29   1   3       11.06        7.92      5.55 o
 -30   2   3        4.86        6.18      9.04 o
 -28   2   3       22.99        9.43      8.97 o
 -26   2   3      205.32      154.37     13.68 o
 -24   2   3      749.11      714.55     17.21 o
 -22   2   3      894.15      861.88     18.21 o
 -20   2   3       31.21       24.95      5.06 o
 -18   2   3      718.33      658.41     12.25 o
 -16   2   3     7968.41     8153.35     73.62 o
 -14   2   3     3493.19     3378.68     33.70 o
 -12   2   3     1517.93     1431.70     16.59 o
 -10   2   3     2890.30     2968.36     40.24 o
  -8   2   3     1870.43     1839.67     17.75 o
  -6   2   3     3879.96     3703.33     36.38 o
  -4   2   3    11052.54    10877.68    112.33 o
   0   2   3     2611.45     2689.85     31.64 o
   2   2   3        3.53        3.35      6.04 o
   4   2   3     4143.08     4106.01     54.30 o
   6   2   3      442.23      530.38      6.53 o
   8   2   3     1079.92     1068.01     17.20 o
  10   2   3     1327.41     1275.47     18.82 o
  12   2   3      763.28      792.46     15.04 o
  14   2   3     3356.48     3721.22     46.16 o
  16   2   3       15.36       11.08      3.28 o
  18   2   3      240.26      215.35     16.05 o
  20   2   3       81.56       65.84      5.75 o
  22   2   3        4.95       -4.67      4.24 o
  24   2   3      967.40      928.67     28.06 o
  26   2   3        4.65        3.82      7.76 o
  28   2   3      329.92      361.01     20.02 o
 -27   3   3       80.45       84.37     12.61 o
 -25   3   3      229.32      234.12     14.11 o
 -23   3   3      313.82      285.80     14.66 o
 -21   3   3      768.36      758.03     19.20 o
 -19   3   3      348.09      374.14     11.98 o
 -17   3   3      197.85      187.14      9.09 o
 -15   3   3       47.87       56.43      4.95 o
 -13   3   3      852.17      847.63     15.42 o
 -11   3   3     2099.98     2288.12     26.45 o
  -9   3   3      567.53      598.22     10.85 o
  -7   3   3     1485.98     1565.49     26.66 o
  -5   3   3     7776.73     7745.06     96.57 o
  -3   3   3      930.49      998.73     24.19 o
  -1   3   3     2437.44     2374.83     35.67 o
   1   3   3      206.72      241.02      8.93 o
   3   3   3      536.55      492.45      8.75 o
   5   3   3     7672.02     7810.70     84.93 o
   7   3   3     1516.26     1562.88     25.98 o
   9   3   3     2241.54     2252.46     28.15 o
  11   3   3      177.74      247.60      7.71 o
  13   3   3     1305.87     1419.51     22.17 o
  15   3   3        1.98        1.19      3.97 o
  17   3   3     1406.89     1408.99     24.60 o
  19   3   3      920.20      852.75     19.63 o
  21   3   3      246.63      202.63     13.89 o
  23   3   3     1405.45     1404.65     53.13 o
  25   3   3      156.56      148.02     16.82 o
  27   3   3       61.58       56.28     11.03 o
 -26   4   3       54.69       40.04     10.56 o
 -24   4   3     1122.55     1167.15     28.48 o
 -22   4   3        5.95       -0.47      7.09 o
 -20   4   3     1452.86     1494.11     29.87 o
 -18   4   3        0.50       -6.89      4.59 o
 -16   4   3      221.88      240.36      9.46 o
 -14   4   3      357.86      388.51      9.54 o
 -12   4   3     1973.97     2049.10     26.69 o
 -10   4   3        0.12        7.55      2.61 o
  -8   4   3      592.22      525.83     13.85 o
  -6   4   3     2590.00     2580.00     49.33 o
  -4   4   3       22.18        9.06     12.29 o
  -2   4   3     4235.60     4448.88     62.94 o
   0   4   3     3875.28     3801.75     55.14 o
   2   4   3    29559.16    29423.78    356.96 o
   4   4   3        1.61      -14.61     10.05 o
   6   4   3      240.21      281.14     16.86 o
   8   4   3      248.87      217.47     10.65 o
  10   4   3      325.74      368.16      6.92 o
  12   4   3      245.14      216.59      7.89 o
  14   4   3     1292.13     1318.74     20.54 o
  16   4   3       83.69       61.51      6.93 o
  18   4   3       46.04       32.69      6.54 o
  20   4   3     1818.95     1911.99     36.24 o
  22   4   3       62.58       50.01     10.79 o
  24   4   3        9.87       15.46     12.38 o
  26   4   3       43.34       40.41     10.56 o
 -25   5   3        1.03      -11.24      7.49 o
 -23   5   3      720.11      774.86     23.22 o
 -21   5   3      280.86      235.92     12.09 o
 -19   5   3       66.07       43.66      6.69 o
 -17   5   3     2166.28     2293.23     28.55 o
 -15   5   3      246.63      244.38      8.35 o
 -13   5   3      305.44      319.88     11.19 o
 -11   5   3      318.26      316.63      8.35 o
  -9   5   3       32.30       21.91      7.70 o
  -7   5   3      299.43      277.90     15.30 o
  -5   5   3      486.66      500.42     16.07 o
  -3   5   3        2.09        4.49      4.54 o
  -1   5   3     1130.69     1193.47     24.15 o
   1   5   3      907.07      964.60     21.46 o
   3   5   3      328.33      312.49     12.56 o
   5   5   3     2346.42     2366.37     27.12 o
   7   5   3      897.03      851.17     18.75 o
   9   5   3      822.56      889.10     18.15 o
  11   5   3     1759.50     1833.96     40.60 o
  13   5   3     3680.25     3748.94     43.95 o
  15   5   3       78.11       66.42      6.13 o
  17   5   3      585.00      623.19     16.51 o
  19   5   3     3020.44     3318.66     46.86 o
  21   5   3      174.34      209.51     13.27 o
  23   5   3       16.86       17.77      7.36 o
 -22   6   3       43.54       25.70      9.80 o
 -20   6   3       47.16       31.15      7.67 o
 -18   6   3      242.95      232.81     10.34 o
 -16   6   3      163.36      154.96      9.48 o
 -14   6   3       57.02       51.28      5.77 o
 -12   6   3       92.32       91.61      6.68 o
 -10   6   3      416.10      402.34     14.88 o
  -8   6   3      267.03      242.66     14.05 o
  -6   6   3      207.90      209.95     14.84 o
  -4   6   3     1011.35     1001.78     28.23 o
  -2   6   3       10.76       -8.31      9.38 o
   0   6   3     1392.88     1354.54     33.28 o
   2   6   3     4808.76     4778.89     71.41 o
   4   6   3      577.15      525.97     18.53 o
   6   6   3        1.40       -6.70      4.47 o
   8   6   3       55.12       43.33      6.03 o
  10   6   3        6.45       -0.79      5.31 o
  12   6   3      532.79      524.74     17.98 o
  14   6   3      538.33      558.03     13.99 o
  16   6   3      900.73      944.45     20.06 o
  18   6   3       94.60      114.41      9.10 o
  20   6   3      627.11      716.06     22.26 o
 -17   7   3        4.31       -4.50      6.39 o
 -15   7   3        0.01       -7.90      5.27 o
 -13   7   3        0.15       -8.92      5.95 o
 -11   7   3      199.52      172.45     12.44 o
  -9   7   3       75.46       78.86      8.03 o
  -7   7   3       24.67       17.75      9.81 o
  -5   7   3       80.44       70.55     11.21 o
  -3   7   3       14.31       12.61      7.33 o
  -1   7   3      157.87      160.29     21.73 o
   1   7   3      107.77      117.13     11.45 o
   3   7   3        8.97       10.12     11.68 o
   5   7   3       47.68       37.99      6.24 o
   7   7   3       52.17       39.90      6.38 o
   9   7   3       57.43       65.56      7.96 o
  11   7   3       42.46       48.00     10.16 o
  13   7   3       32.00       33.88     10.73 o
  15   7   3        1.86        6.54     10.57 o
  17   7   3       13.42       14.45      8.27 o
 -12   8   3      175.72      219.32     11.82 o
 -10   8   3        3.42        0.93      8.81 o
  -8   8   3      176.93      190.16     18.69 o
  -6   8   3      158.10      162.59     17.29 o
  -4   8   3      278.49      314.90     21.02 o
  -2   8   3      288.25      302.75     20.09 o
   0   8   3        4.06       -6.54      8.41 o
   2   8   3       19.90       24.76      9.34 o
   4   8   3       30.44       35.98     10.28 o
   6   8   3       24.68       20.23      5.79 o
   8   8   3       48.69       60.48      8.10 o
  10   8   3      108.42      110.96     15.65 o
  12   8   3       18.80       29.90     14.72 o
 -30   0   4       37.04       38.77      9.11 o
 -28   0   4      811.63      903.16     26.74 o
 -26   0   4       90.60       83.19     13.55 o
 -24   0   4     2220.01     2139.83     43.95 o
 -22   0   4      156.64      117.97      9.98 o
 -20   0   4     1940.03     1870.42     29.72 o
 -18   0   4      169.59      145.51      7.82 o
 -16   0   4     1432.14     1435.97     22.78 o
 -14   0   4      815.75      802.99     13.77 o
 -12   0   4      972.47     1066.91     15.52 o
 -10   0   4      260.34      214.42      6.88 o
  -8   0   4    25771.05    26485.32    309.98 o
  -6   0   4     1283.35     1387.54     16.02 o
  -4   0   4     3368.87     3040.43     27.46 o
  -2   0   4     1536.32     1263.59     15.94 o
   0   0   4     5126.59     4674.41     47.57 o
   2   0   4    27304.45    25614.93   1024.60 o
   4   0   4     3865.57     4286.02     55.48 o
   6   0   4     1303.73     1334.28     25.45 o
   8   0   4      737.72      659.46     25.63 o
  10   0   4        8.71       -3.54      2.36 o
  12   0   4     1852.57     2219.89     28.51 o
  14   0   4     7228.74     6929.64     76.29 o
  16   0   4     1062.60     1099.54     21.92 o
  18   0   4      757.69      644.90     17.00 o
  20   0   4     1724.94     1797.86     37.59 o
  22   0   4       72.16       72.33      8.97 o
  24   0   4     1439.20     1345.61     58.64 o
  26   0   4        5.39        5.55      6.58 o
  28   0   4        4.75       11.40      6.91 o
 -29   1   4       41.41       25.43      7.58 o
 -27   1   4      358.02      309.24     14.14 o
 -25   1   4      798.96      881.02     20.48 o
 -23   1   4     2663.57     2627.81     30.78 o
 -21   1   4     5294.31     5371.76     56.59 o
 -19   1   4     1578.64     1574.36     17.99 o
 -17   1   4        0.20       -0.78      2.33 o
 -15   1   4     5127.00     5271.90     43.16 o
 -13   1   4     1228.25     1053.85     11.62 o
 -11   1   4     3519.66     3584.42     29.73 o
  -9   1   4    20493.81    20623.60    148.32 o
  -7   1   4      802.84      720.11      7.04 o
  -5   1   4      408.95      494.13      5.30 o
  -3   1   4      466.97      352.14      4.05 o
  -1   1   4      222.27      166.73      3.65 o
   1   1   4        5.65        5.94      1.04 o
   3   1   4     4144.97     3981.44     23.69 o
   5   1   4     1905.45     2173.21     15.28 o
   7   1   4        1.91       -1.61      1.18 o
   9   1   4      412.88      424.92      6.93 o
  11   1   4     2379.35     2266.31     20.75 o
  13   1   4      523.41      540.96     10.32 o
  15   1   4     2213.61     2306.11     22.43 o
  17   1   4        4.66       -3.50      2.60 o
  19   1   4     1762.07     1695.65     20.52 o
  21   1   4      348.50      322.04     10.06 o
  23   1   4        0.17       -6.18      4.12 o
  25   1   4      713.52      681.11     14.04 o
  27   1   4      160.04      150.77      9.27 o
  29   1   4      312.26      311.24     23.36 o
 -28   2   4      175.22      178.85     15.36 o
 -26   2   4       21.74       23.21      9.08 o
 -24   2   4        0.71       -6.85      4.56 o
 -22   2   4      641.22      607.55     15.58 o
 -20   2   4     3040.47     3010.63     51.20 o
 -18   2   4      443.17      429.55     12.74 o
 -16   2   4     1550.20     1541.18     19.68 o
 -14   2   4      330.48      309.40      7.83 o
 -12   2   4     1504.71     1601.12     18.35 o
 -10   2   4     1562.35     1604.46     19.78 o
  -8   2   4    10364.96    10971.17    113.40 o
  -6   2   4     3033.61     3031.34     36.17 o
  -4   2   4     1508.60     1621.71     22.25 o
  -2   2   4    10497.43    10464.14    121.52 o
   0   2   4     8719.99     8558.24     94.73 o
   2   2   4     9947.02     9725.10    111.34 o
   4   2   4     1072.52      977.79     12.84 o
   6   2   4     6855.50     7216.59     89.78 o
   8   2   4     2285.91     2448.38     27.66 o
  10   2   4     2966.52     2949.07     36.37 o
  12   2   4     6417.11     6876.85     76.87 o
  14   2   4      195.82      171.34      8.01 o
  16   2   4     1655.04     1706.39     22.64 o
  18   2   4       78.08       59.54      5.23 o
  20   2   4      108.62       76.79      6.14 o
  22   2   4        3.31       -9.16      6.11 o
  24   2   4      649.71      556.80     32.24 o
  26   2   4       70.67       69.08     10.70 o
  28   2   4      222.21      220.94     16.76 o
 -27   3   4      408.94      401.99     21.11 o
 -25   3   4       20.72       16.68      8.51 o
 -23   3   4       11.23        3.59      7.04 o
 -21   3   4        2.29       -7.44      6.24 o
 -19   3   4       23.43       20.92      5.31 o
 -17   3   4     1423.37     1447.57     22.07 o
 -15   3   4      818.20      728.32     13.99 o
 -13   3   4     1558.92     1564.01     23.06 o
 -11   3   4     4153.79     4366.34     43.69 o
  -9   3   4     1675.75     1833.33     28.17 o
  -7   3   4     4194.45     4134.45     47.48 o
  -5   3   4      840.93      684.64     14.32 o
  -3   3   4     1543.74     1497.74     23.37 o
  -1   3   4       54.92       61.38      3.90 o
   1   3   4       14.75       18.32      3.37 o
   3   3   4     4405.03     4606.48     54.69 o
   5   3   4     1847.98     1989.85     31.86 o
   7   3   4      367.31      397.00      6.58 o
   9   3   4       19.97        6.00      2.58 o
  11   3   4      153.37      167.93      6.74 o
  13   3   4     2155.83     2103.15     29.64 o
  15   3   4     1284.36     1233.87     21.70 o
  17   3   4      229.13      190.50      9.92 o
  19   3   4       63.91       61.64      7.41 o
  21   3   4      411.77      379.63     20.98 o
  23   3   4      321.94      324.61     17.98 o
  25   3   4      229.10      207.60     15.89 o
  27   3   4       71.84       88.85     12.31 o
 -26   4   4        2.38       -7.48     13.08 o
 -24   4   4      162.25      155.98     12.58 o
 -22   4   4      570.96      534.39     18.93 o
 -20   4   4      173.63      151.49      9.84 o
 -18   4   4      295.58      326.84     11.70 o
 -16   4   4      893.27      919.34     16.82 o
 -14   4   4     2746.13     2903.55     37.25 o
 -12   4   4     2512.19     2583.82     35.33 o
 -10   4   4        0.33        3.66      3.42 o
  -8   4   4      522.59      570.46     11.12 o
  -6   4   4     1213.03     1204.40     21.86 o
  -4   4   4      759.85      677.79     34.06 o
  -2   4   4    11854.03    11910.76    151.73 o
   0   4   4    28277.54    27112.34    330.14 o
   2   4   4      654.93      613.34     20.37 o
   4   4   4     7271.68     7251.33     83.53 o
   6   4   4     2718.70     2702.35     41.95 o
   8   4   4       31.80        6.21      4.81 o
  10   4   4     2572.12     2630.90     39.36 o
  12   4   4     4436.62     4390.44     48.13 o
  14   4   4      868.57      901.98     16.96 o
  16   4   4      630.22      629.87     15.23 o
  18   4   4     3028.23     3136.13     40.65 o
  20   4   4       53.51       62.13      8.64 o
  22   4   4       30.99       46.32      8.35 o
  24   4   4       40.75       40.30     10.40 o
  26   4   4       22.59        6.87      9.08 o
 -25   5   4       65.03       67.18     10.62 o
 -23   5   4       78.24       62.84     10.07 o
 -21   5   4      162.87      170.29     10.81 o
 -19   5   4      158.82      135.77      9.24 o
 -17   5   4      123.18      147.04      7.88 o
 -15   5   4       33.31       25.24      4.91 o
 -13   5   4       10.54       16.39      4.93 o
 -11   5   4        0.05        3.09      3.89 o
  -9   5   4      616.73      635.62     17.27 o
  -7   5   4      529.47      561.65     15.02 o
  -5   5   4       73.42       84.21      8.45 o
  -3   5   4     1111.55     1052.51     24.20 o
  -1   5   4     1235.62     1264.13     29.66 o
   1   5   4       55.07       49.41      7.00 o
   3   5   4       33.58       35.04      4.83 o
   5   5   4      311.26      312.47     10.83 o
   7   5   4       44.72       38.58      6.62 o
   9   5   4        3.35        2.87      5.62 o
  11   5   4       21.72       22.35      3.66 o
  13   5   4       21.71       23.20      4.84 o
  15   5   4       22.26       10.03      5.18 o
  17   5   4      228.00      264.10     12.14 o
  19   5   4       62.45       57.29      8.87 o
  21   5   4      161.61      196.67     13.06 o
  23   5   4       25.24       20.08      8.32 o
 -22   6   4      278.04      289.10     15.68 o
 -20   6   4      353.90      354.93     14.91 o
 -18   6   4       45.64       47.84      8.37 o
 -16   6   4      196.24      200.38     10.62 o
 -14   6   4      154.15      165.06     12.34 o
 -12   6   4      255.24      234.75     14.02 o
 -10   6   4      411.17      432.92     15.74 o
  -8   6   4       16.60        8.10      5.26 o
  -6   6   4       75.74       83.58     18.69 o
  -4   6   4        0.35        2.84     10.98 o
  -2   6   4      282.08      267.54     14.07 o
   0   6   4      163.12      130.42     15.10 o
   2   6   4       23.66       47.27      9.56 o
   4   6   4     2045.54     1908.58     31.36 o
   6   6   4      176.73      166.57     12.68 o
   8   6   4      384.14      367.31     15.02 o
  10   6   4        4.11       -1.32      6.41 o
  12   6   4      396.97      477.28     11.80 o
  14   6   4       83.90       76.33      7.02 o
  16   6   4      116.63      112.99     12.21 o
  18   6   4       71.70       74.55      8.27 o
  20   6   4       48.31       40.48      8.93 o
 -17   7   4      378.97      413.97     17.08 o
 -15   7   4      192.70      211.08     12.58 o
 -13   7   4      318.27      335.90     18.63 o
 -11   7   4      557.12      556.08     20.84 o
  -9   7   4      775.98      783.38     20.68 o
  -7   7   4      376.72      363.96     24.76 o
  -5   7   4      283.28      286.87     21.02 o
  -3   7   4     1010.09      930.22     34.57 o
  -1   7   4       96.17       92.98     11.30 o
   1   7   4        3.33        2.97      9.81 o
   3   7   4      496.07      450.63     20.30 o
   5   7   4       25.60       25.46      6.69 o
   7   7   4       73.73       77.50      8.57 o
   9   7   4       15.44        6.70     12.15 o
  11   7   4        0.43       -4.62      9.11 o
  13   7   4      524.12      572.70     25.44 o
  15   7   4      461.70      490.62     47.42 o
  17   7   4      205.80      264.29     12.73 o
 -12   8   4       93.29       86.80      8.97 o
 -10   8   4        9.02       18.65      7.60 o
  -8   8   4       16.61        5.61     10.75 o
  -6   8   4        1.15        6.07     10.75 o
  -4   8   4       23.94       19.16     11.21 o
  -2   8   4        8.28        9.34     10.28 o
   0   8   4       42.78       58.87     12.61 o
   2   8   4      135.22      125.21     15.42 o
   4   8   4      153.88      117.27     15.89 o
   6   8   4      119.16       94.53     10.18 o
   8   8   4       96.05       75.25     10.70 o
  10   8   4        7.28       -4.98     21.96 o
 -29   1   5       65.57       59.28      9.26 o
 -27   1   5       50.36       40.39      7.49 o
 -25   1   5       78.11       69.79      5.34 o
 -23   1   5      119.54      101.27      6.86 o
 -21   1   5      538.96      485.01     13.04 o
 -19   1   5      776.15      797.75     12.23 o
 -17   1   5        1.53        0.25      2.47 o
 -15   1   5      204.73      190.20      5.61 o
 -13   1   5     5011.27     4786.50     39.21 o
 -11   1   5     4339.61     4388.02     35.70 o
  -9   1   5     3040.98     3022.92     24.88 o
  -7   1   5      424.27      294.07      4.65 o
  -5   1   5     5000.75     4967.21     35.29 o
  -3   1   5     7336.76     7155.75     51.12 o
  -1   1   5      496.57      582.00      6.27 o
   1   1   5     1566.26     1584.66     10.85 o
   3   1   5       73.66       85.54      2.05 o
   5   1   5     5739.75     5367.34     41.38 o
   7   1   5     9178.08     9350.80     74.34 o
   9   1   5      105.99       82.08      4.64 o
  11   1   5      417.23      380.95      7.20 o
  13   1   5        1.86       -1.37      2.04 o
  15   1   5      298.92      303.31      7.17 o
  17   1   5     1823.80     1773.43     22.42 o
  19   1   5     2497.01     2385.96     27.86 o
  21   1   5       94.36       94.95      6.01 o
  23   1   5      202.65      167.24      7.67 o
  25   1   5       60.67       63.18      7.39 o
  27   1   5       35.03       29.86      7.28 o
 -28   2   5      545.26      530.70     23.43 o
 -26   2   5      657.65      682.60     24.86 o
 -24   2   5       30.13       15.77      5.96 o
 -22   2   5     2568.13     2574.01     39.99 o
 -20   2   5     3397.36     3542.44     41.76 o
 -18   2   5       33.04       36.57      4.27 o
 -16   2   5      205.03      187.28      7.36 o
 -14   2   5      128.75      113.28      5.26 o
 -12   2   5       56.97       20.84      2.79 o
 -10   2   5       55.61       21.10      2.41 o
  -8   2   5     1351.76     1430.60     14.21 o
  -6   2   5      889.14     1022.31     11.65 o
  -4   2   5     1672.00     1837.60     25.26 o
  -2   2   5     5208.71     5321.61     45.51 o
   0   2   5      697.46      663.97      8.36 o
   2   2   5      637.06      745.55      8.84 o
   4   2   5     1727.56     1656.61     19.61 o
   6   2   5     8668.67     9163.56     84.11 o
   8   2   5     1867.62     1910.95     23.30 o
  10   2   5      746.82      643.77     12.93 o
  12   2   5       14.53       10.81      2.68 o
  14   2   5       31.02       13.31      4.17 o
  16   2   5     2236.03     2225.83     55.57 o
  18   2   5      460.97      426.71      9.90 o
  20   2   5     5290.22     5242.02     62.95 o
  22   2   5       36.38       37.84      8.71 o
  24   2   5      183.93      180.47     14.44 o
  26   2   5      228.56      179.92     15.15 o
  28   2   5       99.45      112.66     10.80 o
 -27   3   5        5.14       -7.01      8.97 o
 -25   3   5      235.20      204.64     15.19 o
 -23   3   5      130.18      116.66     10.67 o
 -21   3   5     3625.94     3825.46     58.79 o
 -19   3   5      647.32      683.12     16.09 o
 -17   3   5     1064.95     1073.82     18.77 o
 -15   3   5      211.03      195.49      9.10 o
 -13   3   5     1204.65     1319.35     20.95 o
 -11   3   5        9.03        4.66      2.56 o
  -9   3   5     2574.42     2698.58     39.14 o
  -7   3   5     7614.67     7864.39     85.58 o
  -5   3   5     2223.02     2343.34     25.44 o
  -3   3   5      276.75      330.20      6.04 o
  -1   3   5       54.66       63.05      4.51 o
   1   3   5      408.21      414.66      9.97 o
   3   3   5      106.15      126.06      4.37 o
   5   3   5     1762.23     1782.86     30.69 o
   7   3   5        0.25       -2.69      1.79 o
   9   3   5      486.88      529.62     12.07 o
  11   3   5       11.85        5.72      3.29 o
  13   3   5      653.55      650.60     13.55 o
  15   3   5      592.55      587.32     27.11 o
  17   3   5       34.78       32.29      6.19 o
  19   3   5     1936.66     1947.43     51.34 o
  21   3   5       28.02        1.30      9.93 o
  23   3   5        0.51       -4.34      7.25 o
  25   3   5       28.70       14.32      9.18 o
 -26   4   5        4.07        9.09      9.23 o
 -24   4   5      557.91      523.72     20.19 o
 -22   4   5        0.10       -1.70      7.00 o
 -20   4   5      160.86      156.22     10.19 o
 -18   4   5       94.39       84.84      7.01 o
 -16   4   5     1126.91     1185.09     21.53 o
 -14   4   5       67.25       52.64      5.61 o
 -12   4   5     1180.15     1240.30     17.66 o
 -10   4   5       17.87       11.20      4.05 o
  -8   4   5      136.67      150.03      5.80 o
  -6   4   5      707.97      684.71     12.17 o
  -4   4   5      453.41      463.15     17.69 o
  -2   4   5     6539.21     6721.14     76.65 o
   0   4   5    12744.67    12717.94    137.57 o
   2   4   5     3710.49     3813.85     47.65 o
   4   4   5       84.38       65.91      6.81 o
   6   4   5      459.04      451.21     10.42 o
   8   4   5      409.60      418.76     10.08 o
  10   4   5      244.74      287.76      8.37 o
  12   4   5     1418.36     1490.50     21.85 o
  14   4   5     5628.38     5959.42     64.31 o
  16   4   5      963.57      998.64     23.76 o
  18   4   5      119.38      135.87     11.29 o
  20   4   5       69.28       69.11      8.80 o
  22   4   5      341.49      349.52     18.18 o
  24   4   5      231.02      230.96     16.66 o
 -25   5   5       57.63       28.35      9.25 o
 -23   5   5       48.94       43.51      9.68 o
 -21   5   5      322.22      308.58     15.79 o
 -19   5   5       18.17       18.69      6.05 o
 -17   5   5      243.68      246.11      9.52 o
 -15   5   5      732.93      740.21     18.58 o
 -13   5   5        9.68        6.66      4.70 o
 -11   5   5     1875.60     1938.82     29.00 o
  -9   5   5      972.51      947.97     18.73 o
  -7   5   5     1140.00     1091.07     22.55 o
  -5   5   5     3947.11     3896.91     50.05 o
  -3   5   5      239.99      208.43     29.67 o
  -1   5   5     6517.61     6465.38     90.50 o
   1   5   5      363.13      291.06     10.74 o
   3   5   5     1123.15     1048.23     25.41 o
   5   5   5     4960.74     4911.96     56.02 o
   7   5   5       50.72       31.81      6.76 o
   9   5   5      255.05      214.99      8.88 o
  11   5   5      226.39      219.36     13.53 o
  13   5   5      427.93      431.16     12.04 o
  15   5   5       80.15       82.82      7.25 o
  17   5   5       22.42       28.52      6.35 o
  19   5   5      632.66      658.10     25.82 o
  21   5   5       14.25       13.45      7.81 o
  23   5   5       37.94       36.86     10.23 o
 -22   6   5      155.54      136.94     12.26 o
 -20   6   5        0.05      -11.43      9.37 o
 -18   6   5      469.44      502.75     15.74 o
 -16   6   5      833.78      814.50     18.37 o
 -14   6   5      127.96      142.99      9.35 o
 -12   6   5       36.97       36.00      5.83 o
 -10   6   5       12.80        2.06      4.25 o
  -8   6   5      257.05      261.74     16.10 o
  -6   6   5      157.31      138.30     15.89 o
  -4   6   5      505.65      477.11     40.88 o
  -2   6   5     1550.18     1460.42     35.11 o
   0   6   5     2552.48     2569.14     46.16 o
   2   6   5     5802.01     5596.25     87.67 o
   4   6   5      222.06      159.67      9.81 o
   6   6   5      198.73      195.03     10.53 o
   8   6   5       33.54       42.90      6.92 o
  10   6   5        8.35       11.36      4.82 o
  12   6   5      737.53      771.02     15.86 o
  14   6   5     2177.38     2278.55     33.40 o
  16   6   5      523.42      564.89     16.14 o
  18   6   5       68.61       60.03      8.88 o
  20   6   5       11.97       20.12      8.00 o
 -17   7   5       65.70       54.96      9.08 o
 -15   7   5        1.38       -2.91      5.81 o
 -13   7   5        0.03       -8.26      5.50 o
 -11   7   5       38.67       23.36      9.25 o
  -9   7   5       98.73      114.35     10.63 o
  -7   7   5        1.55        2.31      6.30 o
  -5   7   5       24.30       17.29     11.68 o
  -3   7   5       50.19       71.02     13.55 o
  -1   7   5       74.16       80.40     11.39 o
   1   7   5      583.41      565.15     35.04 o
   3   7   5      175.50      163.88     14.52 o
   5   7   5        0.41        0.16      6.54 o
   7   7   5       52.75       39.71      7.94 o
   9   7   5        5.84      -11.64      7.76 o
  11   7   5       78.42       52.22     11.56 o
  13   7   5        0.10       -6.15      9.74 o
  15   7   5       79.64       66.00      9.49 o
 -12   8   5        9.84        7.21      8.19 o
 -10   8   5      155.37      141.48     14.25 o
  -8   8   5       12.66      -11.21     11.21 o
  -6   8   5        0.29       -5.61     10.28 o
  -4   8   5        8.61        3.27     11.21 o
  -2   8   5       91.27       71.02     14.48 o
   0   8   5       23.49       24.76     11.68 o
   2   8   5       78.27       55.13     14.02 o
   4   8   5       43.75       47.53     11.68 o
   6   8   5      196.23      189.38     13.56 o
   8   8   5      134.70      129.37     12.97 o
  10   8   5      368.72      417.31     26.16 o
 -30   0   6      106.46       85.50     17.75 o
 -28   0   6      523.39      621.37     22.54 o
 -26   0   6     2026.94     2078.13     73.82 o
 -24   0   6      529.11      512.58     19.62 o
 -22   0   6     1653.96     1574.07     35.04 o
 -20   0   6      574.85      540.97     16.72 o
 -18   0   6    14262.87    14501.24    164.48 o
 -16   0   6     3378.81     3472.77     44.43 o
 -14   0   6      235.22      239.09      8.79 o
 -12   0   6     5755.78     5932.61     67.03 o
 -10   0   6     2342.15     2185.86     28.64 o
  -8   0   6     3528.65     4032.08     46.39 o
  -6   0   6    22807.17    23787.37    241.32 o
  -4   0   6    22469.91    23294.24    235.89 o
  -2   0   6     1294.67     1135.68     16.11 o
   0   0   6     3308.31     3236.68     33.02 o
   2   0   6    21487.49    21517.93    196.40 o
   4   0   6      582.62      627.38     11.30 o
   6   0   6     6741.42     7430.09     80.26 o
   8   0   6     6993.76     7784.62     84.39 o
  10   0   6     1418.10     1427.77     21.43 o
  12   0   6      349.23      399.34     10.72 o
  14   0   6     1165.72     1100.51     61.30 o
  16   0   6      996.19     1081.40     25.71 o
  18   0   6      962.10      928.19     32.00 o
  20   0   6       11.46       -3.48      6.51 o
  22   0   6     4252.64     4101.79     71.96 o
  24   0   6      518.33      501.04     31.54 o
  26   0   6      474.07      515.54     20.49 o
  28   0   6      106.30      144.74     12.83 o
 -29   1   6      764.86      988.00     24.80 o
 -27   1   6      155.54      156.78     11.02 o
 -25   1   6      282.22      295.21     13.97 o
 -23   1   6      231.54      171.56      8.35 o
 -21   1   6      461.79      480.14     12.49 o
 -19   1   6     3250.18     3265.60     30.94 o
 -17   1   6      317.45      297.06     10.98 o
 -15   1   6       20.64       11.44      2.87 o
 -13   1   6       45.85       26.31      3.33 o
 -11   1   6     1186.69     1211.41     13.98 o
  -9   1   6    12498.72    13170.12    103.36 o
  -7   1   6     2346.21     2576.09     21.63 o
  -5   1   6      708.00      725.79      7.94 o
  -3   1   6        0.26       -0.72      0.90 o
  -1   1   6     1095.57     1111.80     10.60 o
   1   1   6     1233.04     1166.46     10.10 o
   3   1   6      748.23      650.89      7.17 o
   5   1   6     4817.58     5545.00     40.61 o
   7   1   6     7087.70     6985.82     53.35 o
   9   1   6      641.85      531.08      7.76 o
  11   1   6      235.07      271.72      7.04 o
  13   1   6     2958.60     2879.29     26.18 o
  15   1   6      495.12      433.33     10.02 o
  17   1   6     1045.25      920.30     12.41 o
  19   1   6      106.60      107.91      6.09 o
  21   1   6     2959.78     2895.04     34.23 o
  23   1   6       10.61       16.84      4.92 o
  25   1   6       11.83       27.29      5.31 o
  27   1   6        1.98       -2.25      7.41 o
 -28   2   6       78.01       70.86     11.70 o
 -26   2   6      197.99      150.64     13.83 o
 -24   2   6        1.61       -6.17      5.13 o
 -22   2   6     2110.21     2022.19     31.42 o
 -20   2   6      278.06      269.35     10.32 o
 -18   2   6      147.61      132.76      6.51 o
 -16   2   6     1570.66     1608.35     22.29 o
 -14   2   6       71.47       45.22      3.96 o
 -12   2   6      406.53      495.73      9.39 o
 -10   2   6     4443.14     4924.24     45.55 o
  -8   2   6     5506.36     5618.38     50.40 o
  -6   2   6      635.36      698.73      8.84 o
  -4   2   6      652.68      755.75      8.86 o
  -2   2   6     1331.24     1474.70     19.79 o
   0   2   6        5.74       10.55      1.61 o
   2   2   6      421.75      522.84      7.53 o
   4   2   6     6722.89     7624.82     72.59 o
   6   2   6      167.71      160.88      5.93 o
   8   2   6        1.96        1.44      2.65 o
  10   2   6      870.67      944.07     15.57 o
  12   2   6      567.47      556.61     10.45 o
  14   2   6        2.89       -0.13      3.00 o
  16   2   6     5273.96     5420.06     57.26 o
  18   2   6     1240.41     1247.61     23.81 o
  20   2   6      665.00      708.27     21.03 o
  22   2   6       24.50       24.24      8.24 o
  24   2   6       73.09       58.41     17.29 o
  26   2   6       49.34       56.62      8.54 o
 -27   3   6      319.91      272.42     18.36 o
 -25   3   6      696.19      769.43     27.80 o
 -23   3   6       50.44       48.36      8.70 o
 -21   3   6     2180.17     2269.80     40.98 o
 -19   3   6     1368.07     1367.71     25.47 o
 -17   3   6      112.59      109.40      7.77 o
 -15   3   6     1075.77     1036.95     19.60 o
 -13   3   6        5.79        1.97      3.73 o
 -11   3   6        0.88       -2.51      3.14 o
  -9   3   6      210.53      219.71      5.98 o
  -7   3   6       35.41       57.80      4.63 o
  -5   3   6     2208.92     2139.54     27.96 o
  -3   3   6      217.82      208.55      8.39 o
  -1   3   6     2563.86     2378.66     25.80 o
   1   3   6     4269.09     4445.19     46.87 o
   3   3   6      610.03      618.60     10.80 o
   5   3   6     4943.38     5121.40     73.87 o
   7   3   6     5867.98     6017.78     61.01 o
   9   3   6     2519.30     2532.34     30.36 o
  11   3   6     2036.00     1860.00     25.05 o
  13   3   6      208.39      199.97      8.47 o
  15   3   6     2492.33     2539.19     36.69 o
  17   3   6     1263.96     1402.41     25.81 o
  19   3   6      155.33      142.14     11.03 o
  21   3   6      288.61      303.81     19.24 o
  23   3   6       75.78       60.70     10.70 o
  25   3   6      105.20       95.42     14.02 o
 -26   4   6      106.29      105.67     13.64 o
 -24   4   6      284.43      314.36     16.72 o
 -22   4   6      224.50      210.37     13.40 o
 -20   4   6     3557.24     3814.63     52.06 o
 -18   4   6       77.02       67.42      7.53 o
 -16   4   6      148.08      151.72      8.77 o
 -14   4   6      741.78      725.97     22.62 o
 -12   4   6      114.25      105.50      5.18 o
 -10   4   6      520.32      517.76     16.25 o
  -8   4   6     1842.64     1866.26     26.78 o
  -6   4   6     1406.16     1447.45     18.59 o
  -4   4   6      396.01      381.85      7.93 o
  -2   4   6      131.42      107.11      7.56 o
   0   4   6        2.45       12.52      4.19 o
   2   4   6      593.08      617.52     14.21 o
   4   4   6        0.04       -0.09      3.14 o
   6   4   6       11.03       19.06      3.91 o
   8   4   6       29.01       28.11      2.93 o
  10   4   6      272.57      305.16      9.16 o
  12   4   6      120.28      118.66      7.80 o
  14   4   6       42.97       47.92      5.97 o
  16   4   6     1632.25     1655.45     26.28 o
  18   4   6      322.99      347.47     14.95 o
  20   4   6      144.08      129.40     10.96 o
  22   4   6      300.03      354.08     19.31 o
  24   4   6        0.16       -2.97     12.15 o
 -23   5   6       22.24       12.23      8.58 o
 -21   5   6      194.53      194.51     14.46 o
 -19   5   6       25.91       30.26      6.59 o
 -17   5   6       59.29       50.23      6.87 o
 -15   5   6      108.69       87.97      6.61 o
 -13   5   6       90.31       85.65      7.62 o
 -11   5   6      243.59      252.89     10.63 o
  -9   5   6      637.60      668.93     14.96 o
  -7   5   6      143.55      153.91      7.20 o
  -5   5   6       43.58       28.65      6.17 o
  -3   5   6      724.25      695.04     17.90 o
  -1   5   6      443.78      456.72     13.33 o
   1   5   6      424.42      403.93     12.64 o
   3   5   6      515.07      559.01     15.18 o
   5   5   6       42.48       59.09      6.37 o
   7   5   6       85.40       93.27      7.84 o
   9   5   6       57.15       59.09      4.50 o
  11   5   6       72.88       85.10      6.02 o
  13   5   6      203.19      193.98      9.23 o
  15   5   6      249.42      241.72     11.29 o
  17   5   6      301.38      280.70     13.92 o
  19   5   6       25.27       11.22      7.93 o
  21   5   6      248.01      266.10     15.26 o
 -20   6   6       36.94       28.83      7.76 o
 -18   6   6       59.39       54.16      7.84 o
 -16   6   6      263.82      311.63     15.38 o
 -14   6   6     1761.08     1884.49     31.88 o
 -12   6   6      260.56      275.72     11.86 o
 -10   6   6      278.91      265.22     10.71 o
  -8   6   6      176.76      197.54      8.75 o
  -6   6   6      117.41      101.60      9.31 o
  -4   6   6      402.00      418.41     16.27 o
  -2   6   6     2476.39     2462.98     52.35 o
   0   6   6     2027.20     1790.02     32.05 o
   2   6   6      883.92      805.98     20.75 o
   4   6   6      210.50      164.20     13.27 o
   6   6   6        0.77       -8.94      5.96 o
   8   6   6       53.40       56.89      5.77 o
  10   6   6        7.75        3.74      5.29 o
  12   6   6        1.95       -4.29      4.84 o
  14   6   6       26.28       22.52      5.96 o
  16   6   6      181.57      179.51     10.34 o
  18   6   6        1.37        2.78      6.85 o
 -17   7   6        4.19       -6.17      7.13 o
 -15   7   6        6.59        3.77      7.18 o
 -13   7   6       21.63       19.98      6.75 o
 -11   7   6       19.18       14.92      5.61 o
  -9   7   6        2.41       11.68      7.77 o
  -7   7   6      486.85      483.95     27.80 o
  -5   7   6      885.42      917.78     24.69 o
  -3   7   6     2396.89     2351.02     69.61 o
  -1   7   6       32.96       16.54     25.00 o
   1   7   6      355.73      370.66     21.55 o
   3   7   6      163.86      148.92     10.63 o
   5   7   6      412.10      410.16     16.59 o
   7   7   6      704.55      674.63     26.31 o
   9   7   6     1103.90     1130.37     28.87 o
  11   7   6      379.78      416.32     22.96 o
  13   7   6       26.65        6.40     10.40 o
  15   7   6       99.81      109.64      8.82 o
 -10   8   6        1.96       -6.77      7.95 o
  -8   8   6      187.75      206.94     14.81 o
  -6   8   6      239.15      223.80     22.89 o
  -4   8   6       74.39       93.91     16.82 o
  -2   8   6      224.35      197.63     21.02 o
   0   8   6     1686.30     1624.03     56.07 o
   2   8   6        6.21      -14.02     13.55 o
   4   8   6      288.98      214.89     14.71 o
   6   8   6        5.04      -12.12      8.08 o
   8   8   6       52.63       59.74     11.70 o
 -29   1   7       75.91       60.81      8.98 o
 -27   1   7      563.26      636.86     19.40 o
 -25   1   7      656.45      708.74     24.78 o
 -23   1   7      720.45      742.21     15.80 o
 -21   1   7      494.64      469.43     12.11 o
 -19   1   7     1244.94     1239.76     18.91 o
 -17   1   7     1029.63     1012.67     14.40 o
 -15   1   7      373.30      350.32      7.95 o
 -13   1   7     2492.93     2311.76     23.46 o
 -11   1   7     1677.92     1618.18     19.88 o
  -9   1   7       97.31      125.69      4.41 o
  -7   1   7     3327.67     3814.08     33.35 o
  -5   1   7     4973.00     5262.79     40.61 o
  -3   1   7        0.01        1.68      3.92 o
  -1   1   7      235.85      266.92      4.42 o
   1   1   7       14.37       13.56      1.84 o
   3   1   7     1590.20     1655.24     15.74 o
   5   1   7      111.86      100.34      3.61 o
   7   1   7      266.95      334.71      6.43 o
   9   1   7     6453.21     6585.76     55.27 o
  11   1   7      526.14      438.24      7.68 o
  13   1   7     1578.91     1560.18     20.59 o
  15   1   7        2.53        6.77      2.85 o
  17   1   7     4121.33     4110.31     45.32 o
  19   1   7       13.47        8.99      5.33 o
  21   1   7      170.75      193.50     11.08 o
  23   1   7     1103.83     1160.78     21.09 o
  25   1   7      213.51      262.55     11.13 o
  27   1   7      102.66      124.97     13.17 o
 -28   2   7       18.11       24.33      9.85 o
 -26   2   7        6.01       -7.11      7.97 o
 -24   2   7      103.50      100.23      8.68 o
 -22   2   7      242.22      226.31     10.81 o
 -20   2   7      292.21      269.74     11.08 o
 -18   2   7     1213.17     1209.53     19.90 o
 -16   2   7     1300.12     1333.01     18.65 o
 -14   2   7      984.83      980.43     14.84 o
 -12   2   7       13.24        4.63      2.67 o
 -10   2   7     4162.75     4120.37     39.59 o
  -8   2   7     1001.66      875.04     12.01 o
  -6   2   7        7.32       -2.33      1.55 o
  -4   2   7     5100.23     5232.85     37.86 o
  -2   2   7     1735.62     1684.90     15.56 o
   0   2   7    13858.44    14261.90    115.73 o
   2   2   7     7582.31     7986.05     61.28 o
   4   2   7     1281.66     1104.89     13.52 o
   6   2   7      684.69      621.37      8.53 o
   8   2   7     2715.71     2574.19     33.43 o
  10   2   7       19.80       25.38      3.52 o
  12   2   7     3095.95     3173.72     35.75 o
  14   2   7     2345.36     2302.72     42.55 o
  16   2   7     1796.49     1826.80     25.03 o
  18   2   7      221.83      186.16     11.40 o
  20   2   7       77.88       59.26      9.71 o
  22   2   7      261.00      244.09     13.00 o
  24   2   7      180.11      151.43     10.85 o
  26   2   7       60.15       38.06      8.31 o
 -27   3   7       55.30       72.81     12.31 o
 -25   3   7      243.59      250.52     17.43 o
 -23   3   7       20.93        5.68      8.13 o
 -21   3   7      140.56      113.64     18.92 o
 -19   3   7        5.46       -4.67      6.65 o
 -17   3   7       59.64       46.00      7.62 o
 -15   3   7      468.06      449.40     13.53 o
 -13   3   7       57.90       51.62      5.42 o
 -11   3   7     2125.73     2107.02     28.99 o
  -9   3   7      642.33      724.63     13.54 o
  -7   3   7        0.02        0.56      1.89 o
  -5   3   7      132.20      127.80      6.20 o
  -3   3   7        0.07       -0.95      2.85 o
  -1   3   7     3652.32     3687.62     45.05 o
   1   3   7        7.40       -2.67      2.72 o
   3   3   7       60.52       41.47      2.73 o
   5   3   7        6.23       17.85      2.96 o
   7   3   7      205.46      189.66      7.02 o
   9   3   7      106.74       75.45      5.27 o
  11   3   7      320.17      345.46     10.34 o
  13   3   7       81.84       87.44      7.98 o
  15   3   7      546.50      551.95     14.54 o
  17   3   7       23.89       23.47      6.88 o
  19   3   7     1056.96     1012.58     37.19 o
  21   3   7       75.27       51.79      9.89 o
  23   3   7      350.48      357.80     19.75 o
  25   3   7      102.55       90.67     25.70 o
 -26   4   7       45.66       35.52     10.84 o
 -24   4   7       35.16       31.93      9.07 o
 -22   4   7       94.80       90.96     10.40 o
 -20   4   7       12.51        2.10      6.94 o
 -18   4   7      838.88      792.67     21.30 o
 -16   4   7      166.04      158.13     10.79 o
 -14   4   7        6.25        2.65      4.26 o
 -12   4   7      416.57      451.04     10.91 o
 -10   4   7      100.13       91.49      5.16 o
  -8   4   7     2325.63     2454.37     33.54 o
  -6   4   7     1560.41     1450.02     22.54 o
  -4   4   7     2195.09     2207.51     30.60 o
  -2   4   7     2115.01     2202.58     30.38 o
   0   4   7      210.87      248.01      9.03 o
   2   4   7       81.20       85.59      5.10 o
   4   4   7      606.08      614.49     11.71 o
   6   4   7      176.54      170.70      6.56 o
   8   4   7      145.01      111.89      6.05 o
  10   4   7      273.54      293.70      9.57 o
  12   4   7      999.16      997.68     18.29 o
  14   4   7      528.28      507.38     14.25 o
  16   4   7        5.55        1.72      5.42 o
  18   4   7      206.00      173.89     14.12 o
  20   4   7       88.15       57.76      9.16 o
  22   4   7      254.27      267.43     17.83 o
  24   4   7        0.47       -8.61      8.57 o
 -23   5   7      113.03      122.46     12.18 o
 -21   5   7     1242.61     1310.93     30.38 o
 -19   5   7     2172.81     2453.86     38.58 o
 -17   5   7        0.11        3.45      5.78 o
 -15   5   7      439.98      451.08     12.86 o
 -13   5   7     1345.84     1359.62     20.54 o
 -11   5   7       19.05       18.92      5.60 o
  -9   5   7     2324.87     2419.21     34.46 o
  -7   5   7      517.11      461.86     11.84 o
  -5   5   7      240.23      250.39      9.65 o
  -3   5   7      257.72      250.86      7.70 o
  -1   5   7      798.90      885.87     14.89 o
   1   5   7       20.51       22.14      3.95 o
   3   5   7       67.05       60.44      5.71 o
   5   5   7      156.80      141.36      7.10 o
   7   5   7      879.22      911.86     18.72 o
   9   5   7      605.10      631.30     13.07 o
  11   5   7     2853.20     2982.13     37.18 o
  13   5   7      332.81      320.02     14.71 o
  15   5   7      296.22      308.72     12.57 o
  17   5   7      224.56      225.57     18.37 o
  19   5   7        0.94        9.47      7.15 o
  21   5   7      290.99      331.56     17.08 o
 -20   6   7        5.01       -2.98      7.65 o
 -18   6   7      830.58      951.51     29.14 o
 -16   6   7       54.97       42.71      6.87 o
 -14   6   7       30.28       30.69      7.41 o
 -12   6   7      733.41      759.47     18.85 o
 -10   6   7       56.50       53.87      6.60 o
  -8   6   7      248.59      278.57     11.70 o
  -6   6   7      999.16     1101.28     24.98 o
  -4   6   7     2258.81     2214.24     44.97 o
  -2   6   7     1869.56     1921.09     60.50 o
   0   6   7      403.87      380.41     16.41 o
   2   6   7      413.49      342.82     15.44 o
   4   6   7      226.45      195.45     11.99 o
   6   6   7       67.81       69.65      6.26 o
   8   6   7      276.13      262.73     11.46 o
  10   6   7     1155.54     1162.05     20.38 o
  12   6   7      335.14      338.18     17.78 o
  14   6   7      139.87      146.23      9.37 o
  16   6   7       85.80       80.57      9.16 o
  18   6   7        0.15       -6.26      6.65 o
 -15   7   7        1.13       -2.42      7.97 o
 -13   7   7       78.43       75.02      8.46 o
 -11   7   7      105.49      114.59      8.89 o
  -9   7   7       43.02       58.27      7.22 o
  -7   7   7      264.01      311.32     17.51 o
  -5   7   7       22.58       28.17      8.53 o
  -3   7   7      124.21      111.22     10.97 o
  -1   7   7      269.09      269.78     15.90 o
   1   7   7      170.11      149.51     15.09 o
   3   7   7       42.31       35.92      7.91 o
   5   7   7       78.10       66.36      9.70 o
   7   7   7      217.99      245.05     14.53 o
   9   7   7        6.88       25.17     10.23 o
  11   7   7      375.40      389.27     16.61 o
  13   7   7        0.55        7.93      7.59 o
  -8   8   7       31.01       36.32      9.85 o
  -6   8   7       56.81       50.76      9.75 o
  -4   8   7       21.17       46.03      9.41 o
  -2   8   7      251.69      322.38     28.97 o
   0   8   7      679.51      653.09     23.91 o
   2   8   7      931.94      823.61     29.90 o
   4   8   7      147.18       99.58     13.13 o
   6   8   7      187.49      149.45     14.57 o
 -28   0   8       39.43       26.36      8.04 o
 -26   0   8       99.52       50.42      8.76 o
 -24   0   8     1750.10     1799.36     39.77 o
 -22   0   8     3165.68     3166.88     58.67 o
 -20   0   8        0.21        5.90      5.79 o
 -18   0   8      577.68      581.08     22.10 o
 -16   0   8     3230.40     3259.19     72.70 o
 -14   0   8       69.48       96.99     10.53 o
 -12   0   8      371.23      427.36     12.64 o
 -10   0   8     8429.95     9599.25    103.72 o
  -8   0   8      246.09      256.36      8.64 o
  -6   0   8     3462.71     3519.02     42.09 o
  -4   0   8     3102.27     3141.04     38.06 o
  -2   0   8      623.79      666.73     10.91 o
   0   0   8       23.04       40.13      4.92 o
   2   0   8    28628.80    29632.86    360.84 o
   4   0   8    28209.70    30937.75    282.20 o
   6   0   8      288.65      177.09      7.61 o
   8   0   8     1473.90     1224.46     19.92 o
  10   0   8     3180.37     3362.41     42.63 o
  12   0   8      513.81      486.50     14.03 o
  14   0   8     5396.61     5404.55    177.89 o
  16   0   8    14650.10    14711.61    217.87 o
  18   0   8     5196.22     5243.23     87.03 o
  20   0   8     1362.59     1472.04     34.28 o
  22   0   8      160.18      197.25     13.50 o
  24   0   8      150.45      177.13     13.17 o
  26   0   8      111.72      157.84     17.99 o
 -29   1   8      153.99      177.78     12.29 o
 -27   1   8       50.12       30.16      7.44 o
 -25   1   8       84.24       67.17      8.40 o
 -23   1   8      820.16      883.65     17.52 o
 -21   1   8      858.51      898.71     24.60 o
 -19   1   8     3365.68     3331.62     38.46 o
 -17   1   8     1707.38     1785.87     26.55 o
 -15   1   8      245.57      245.39      7.09 o
 -13   1   8      121.00      101.03      4.87 o
 -11   1   8      575.19      516.44      8.99 o
  -9   1   8      576.85      512.14      8.48 o
  -7   1   8     1709.28     2164.09     21.35 o
  -5   1   8      921.80      877.06     11.05 o
  -3   1   8      159.24      142.71      4.59 o
  -1   1   8      941.84      934.73     10.63 o
   1   1   8     2856.52     3027.85     25.86 o
   3   1   8      897.42      940.58     10.99 o
   5   1   8     4970.97     5154.71     41.58 o
   7   1   8      328.80      360.41      6.93 o
   9   1   8      317.60      299.52      6.92 o
  11   1   8        0.83       -3.70      2.47 o
  13   1   8      186.14      138.68      6.71 o
  15   1   8      131.64      124.66      5.93 o
  17   1   8     2794.97     2855.90     34.44 o
  19   1   8      646.80      607.65     14.57 o
  21   1   8      762.19      742.81     16.23 o
  23   1   8       61.66       49.95      5.99 o
  25   1   8      244.08      246.64     16.62 o
 -28   2   8       30.66       33.52     10.51 o
 -26   2   8      506.54      465.86     21.68 o
 -24   2   8       18.43       16.19      6.09 o
 -22   2   8      710.30      716.11     17.74 o
 -20   2   8        2.17       -8.10      5.40 o
 -18   2   8     3582.88     3549.14     45.88 o
 -16   2   8      178.13      163.89      7.68 o
 -14   2   8        4.83        1.86      3.21 o
 -12   2   8      167.04      157.53      6.16 o
 -10   2   8       99.32      107.67      4.83 o
  -8   2   8      568.56      622.91     10.35 o
  -6   2   8       53.58       42.91      3.21 o
  -4   2   8      528.00      642.53     10.27 o
  -2   2   8     3536.80     3771.32     33.71 o
   0   2   8       76.56      106.67      3.79 o
   2   2   8     3509.39     3828.93     32.43 o
   4   2   8        9.84       22.87      2.52 o
   6   2   8      162.06      200.77      5.63 o
   8   2   8      867.79      922.01     13.45 o
  10   2   8        6.41       10.71      3.11 o
  12   2   8      255.42      309.21      8.69 o
  14   2   8     1592.73     1579.70     22.46 o
  16   2   8     1316.66     1335.07     19.81 o
  18   2   8        1.55       -0.08      3.94 o
  20   2   8        0.30       -8.36      5.57 o
  22   2   8      620.94      565.75     18.26 o
  24   2   8        7.93        1.91      7.85 o
 -27   3   8       34.48       21.30     10.51 o
 -25   3   8      807.85      848.51     29.20 o
 -23   3   8      839.15      822.01     23.90 o
 -21   3   8     1232.08     1244.90     28.74 o
 -19   3   8     1297.32     1276.83     28.31 o
 -17   3   8     1868.58     1856.41     39.16 o
 -15   3   8      709.83      733.13     27.70 o
 -13   3   8     2796.47     2798.44     37.89 o
 -11   3   8     2046.30     1954.51     28.13 o
  -9   3   8     7060.80     7505.71     74.68 o
  -7   3   8     3245.34     3379.61     36.91 o
  -5   3   8      401.24      334.75      6.87 o
  -3   3   8     4112.55     4192.25     39.68 o
  -1   3   8      914.72      871.67     12.10 o
   1   3   8        0.35       -2.75      1.83 o
   3   3   8      403.85      359.43      7.46 o
   5   3   8      378.50      468.24     10.44 o
   7   3   8     1090.67     1109.49     17.62 o
   9   3   8      337.13      310.62      9.85 o
  11   3   8      588.06      641.36     14.07 o
  13   3   8      750.54      700.44     15.70 o
  15   3   8      534.47      522.28     15.46 o
  17   3   8     1199.13     1196.76     25.02 o
  19   3   8      493.29      551.48     25.37 o
  21   3   8      104.74       64.48     10.84 o
  23   3   8      363.27      366.60     20.08 o
 -24   4   8      291.23      317.21     17.03 o
 -22   4   8       67.82       47.46      9.23 o
 -20   4   8      198.35      164.07     11.92 o
 -18   4   8      375.41      360.42     15.96 o
 -16   4   8       49.30       43.72      6.56 o
 -14   4   8      170.64      169.92      8.14 o
 -12   4   8        6.60       -0.79      3.77 o
 -10   4   8      191.72      228.84      7.91 o
  -8   4   8        7.96        8.44      3.69 o
  -6   4   8       12.58       15.35      4.71 o
  -4   4   8      110.47       98.86      6.72 o
  -2   4   8      261.96      271.11     10.09 o
   0   4   8      979.28     1004.80     16.33 o
   2   4   8      316.82      273.03     10.34 o
   4   4   8      103.11       96.53      4.57 o
   6   4   8      670.12      701.86     13.28 o
   8   4   8      213.70      227.10      9.35 o
  10   4   8      819.41      839.98     16.26 o
  12   4   8      645.49      638.57     15.07 o
  14   4   8      101.45      105.39      7.70 o
  16   4   8        2.33        0.53      6.16 o
  18   4   8      538.25      581.51     35.31 o
  20   4   8      260.74      231.66     16.94 o
  22   4   8       85.66       78.53     24.76 o
 -23   5   8      225.25      218.03     26.58 o
 -21   5   8       34.06       29.47      9.26 o
 -19   5   8       72.45       52.33      8.43 o
 -17   5   8       76.17       67.34      8.01 o
 -15   5   8       53.60       52.88      6.24 o
 -13   5   8      112.82      130.25      7.23 o
 -11   5   8        1.45       -1.28      3.64 o
  -9   5   8      128.57      148.02      8.67 o
  -7   5   8      236.38      222.36     12.81 o
  -5   5   8      270.63      252.81     14.08 o
  -3   5   8     1616.73     1713.53     27.00 o
  -1   5   8      296.29      278.60     13.22 o
   1   5   8       52.84       55.67      5.15 o
   3   5   8      224.53      204.28      8.53 o
   5   5   8       81.45       47.85      5.69 o
   7   5   8        0.45       -4.61      3.08 o
   9   5   8      687.45      700.35     14.72 o
  11   5   8        7.39        3.43      4.67 o
  13   5   8      208.73      162.20      9.41 o
  15   5   8       90.06       89.25      8.95 o
  17   5   8       15.12        5.12      6.92 o
  19   5   8        2.25       -1.44      7.20 o
 -20   6   8       93.54       96.10     14.46 o
 -18   6   8       44.16       30.79      8.16 o
 -16   6   8        1.15       -1.21      5.96 o
 -14   6   8      232.95      262.12     12.82 o
 -12   6   8        6.46       -5.94      6.04 o
 -10   6   8       80.96       68.98      7.49 o
  -8   6   8       57.14       69.87     10.29 o
  -6   6   8      178.76      184.51     10.45 o
  -4   6   8       11.94       16.76      5.62 o
  -2   6   8     1417.08     1465.61     26.78 o
   0   6   8     2351.27     2412.85     33.85 o
   2   6   8      326.26      276.37     11.26 o
   4   6   8      199.15      211.89     10.02 o
   6   6   8      103.00       96.32      7.58 o
   8   6   8      587.66      626.84     22.25 o
  10   6   8       95.70      109.89      7.55 o
  12   6   8      377.99      408.59     13.83 o
  14   6   8      139.80      139.49     15.02 o
  16   6   8       20.77       22.36      7.58 o
 -15   7   8        8.55       12.85     12.85 o
 -13   7   8      135.32      135.29     12.83 o
 -11   7   8     1349.78     1409.13     29.90 o
  -9   7   8      358.11      378.61     15.93 o
  -7   7   8      641.13      691.84     18.84 o
  -5   7   8       42.63       56.82     16.12 o
  -3   7   8        3.76       -2.02      7.63 o
  -1   7   8       47.96       35.74      9.54 o
   1   7   8      695.57      663.66     24.33 o
   3   7   8      602.57      525.84     22.75 o
   5   7   8        0.10      -11.95      7.97 o
   7   7   8        0.88        6.09     13.78 o
   9   7   8      511.44      561.25     18.78 o
  11   7   8       34.92       43.84      8.55 o
  13   7   8        0.81       -7.01     16.82 o
  -6   8   8       96.74       94.84     11.89 o
  -4   8   8        3.79       -0.07      8.97 o
  -2   8   8     2141.15     2085.50     54.20 o
   0   8   8      216.25      139.69     14.59 o
   2   8   8       24.41       -0.39     10.19 o
   4   8   8      241.69      222.95     16.94 o
 -27   1   9       71.14       54.32     10.43 o
 -25   1   9        5.31        3.33      6.02 o
 -23   1   9       64.70       53.84      9.39 o
 -21   1   9     1219.18     1243.50     21.22 o
 -19   1   9      700.74      709.00     14.28 o
 -17   1   9      148.41      148.85      6.56 o
 -15   1   9     1001.79      961.88     13.93 o
 -13   1   9        5.63        1.07      2.61 o
 -11   1   9     2659.41     2644.80     26.36 o
  -9   1   9      248.11      207.20      6.06 o
  -7   1   9     4803.77     5112.47     44.28 o
  -5   1   9      337.57      422.13      7.65 o
  -3   1   9     3589.25     3481.41     29.67 o
  -1   1   9     4378.08     4370.13     35.87 o
   1   1   9     1176.18     1039.84     12.05 o
   3   1   9     2190.25     2133.80     20.24 o
   5   1   9     1557.39     1535.65     16.97 o
   7   1   9      602.41      557.44      8.89 o
   9   1   9     4404.45     4724.38     40.00 o
  11   1   9     2229.13     2180.93     25.15 o
  13   1   9       90.24       85.80      5.11 o
  15   1   9      368.48      347.98     11.06 o
  17   1   9      855.59      898.94     17.51 o
  19   1   9        0.16        1.57      4.32 o
  21   1   9        5.26        5.19      4.56 o
  23   1   9        3.29        0.03      4.67 o
  25   1   9        0.94        2.32     10.51 o
 -26   2   9       34.19       35.68     11.68 o
 -24   2   9        9.12       -4.37      5.70 o
 -22   2   9     1885.30     1960.88     34.73 o
 -20   2   9      938.90      959.73     23.58 o
 -18   2   9     1670.70     1548.31     26.05 o
 -16   2   9      864.09      832.64     17.42 o
 -14   2   9       56.08       58.98      4.91 o
 -12   2   9      634.86      616.88     11.66 o
 -10   2   9        0.63        4.21      2.94 o
  -8   2   9     7893.84     8105.26     72.82 o
  -6   2   9     1389.76     1263.63     16.21 o
  -4   2   9      509.77      609.39      9.65 o
  -2   2   9      398.91      421.89      7.99 o
   0   2   9        4.82       11.17      4.79 o
   2   2   9       14.63        5.65      2.42 o
   4   2   9      421.62      422.74      8.77 o
   6   2   9     1968.63     2149.34     24.34 o
   8   2   9        6.49        6.54      2.81 o
  10   2   9       53.63       48.44      3.90 o
  12   2   9     1737.83     1762.61     21.78 o
  14   2   9      815.16      788.15     13.66 o
  16   2   9      746.54      743.52     14.44 o
  18   2   9     2024.40     1989.82     80.59 o
  20   2   9     1385.64     1546.01     37.88 o
  22   2   9       65.61       69.27     13.08 o
  24   2   9      172.12      196.90     15.43 o
 -25   3   9       15.50        5.04      9.20 o
 -23   3   9        0.08        0.15      8.30 o
 -21   3   9       60.04       29.05      8.47 o
 -19   3   9      595.89      592.76     20.24 o
 -17   3   9        0.73       -0.06      6.47 o
 -15   3   9       26.58       17.46      5.63 o
 -13   3   9       35.30       36.79      5.75 o
 -11   3   9      329.31      331.71     12.95 o
  -9   3   9      613.56      618.70     13.35 o
  -7   3   9        7.17        2.37      3.55 o
  -5   3   9      574.55      534.79     10.07 o
  -3   3   9      638.29      666.49     12.51 o
  -1   3   9     3128.35     3209.37     36.59 o
   1   3   9        0.36       -3.58      2.38 o
   3   3   9       89.00       94.86      5.47 o
   5   3   9     2443.29     2394.72     30.12 o
   7   3   9     1054.90     1045.35     17.80 o
   9   3   9       19.91       14.24      4.41 o
  11   3   9     3838.55     3905.06     46.46 o
  13   3   9        8.45        1.50      4.79 o
  15   3   9       19.85        7.43      5.52 o
  17   3   9       50.70       50.52      7.85 o
  19   3   9      999.62     1074.21     30.92 o
  21   3   9        3.32        8.39      7.01 o
  23   3   9        3.92       -1.60      6.94 o
 -24   4   9     1147.56     1221.47     35.79 o
 -22   4   9       91.52      100.01     10.82 o
 -20   4   9       98.94       84.68     10.23 o
 -18   4   9       14.12       16.03      7.59 o
 -16   4   9     1964.87     2044.06     36.57 o
 -14   4   9       32.52       41.49      5.77 o
 -12   4   9       10.88        8.73      4.28 o
 -10   4   9     1619.19     1630.95     22.78 o
  -8   4   9      334.89      391.68      9.98 o
  -6   4   9      585.46      647.30     10.01 o
  -4   4   9       11.58       18.83      2.78 o
  -2   4   9       12.16       11.43      2.58 o
   0   4   9        1.02       -3.31      2.21 o
   2   4   9      261.22      232.14      6.89 o
   4   4   9      120.58      112.32      5.92 o
   6   4   9       77.48       68.73      5.57 o
   8   4   9       27.73       29.18      4.90 o
  10   4   9     1353.59     1351.63     22.22 o
  12   4   9      523.78      529.12     14.19 o
  14   4   9      109.46      103.87      8.68 o
  16   4   9       69.09       54.27      8.60 o
  18   4   9        7.40        2.95      7.44 o
  20   4   9      114.72       89.27     12.50 o
  22   4   9        0.81        7.43     14.48 o
 -21   5   9      136.20      100.77     11.33 o
 -19   5   9      616.82      667.58     19.59 o
 -17   5   9       14.45        0.61      7.22 o
 -15   5   9      312.62      306.15     12.73 o
 -13   5   9      252.86      268.30     10.18 o
 -11   5   9       10.28        4.57      5.69 o
  -9   5   9     3180.74     3215.10     44.33 o
  -7   5   9     3784.80     3981.47     52.87 o
  -5   5   9     1931.49     1980.61     31.75 o
  -3   5   9       96.72       93.78      7.78 o
  -1   5   9      124.64      114.92      7.98 o
   1   5   9      574.51      596.50     13.86 o
   3   5   9     1725.41     1732.91     25.57 o
   5   5   9      656.32      620.15     12.67 o
   7   5   9      767.91      779.80     14.26 o
   9   5   9      253.70      231.50     14.79 o
  11   5   9      464.27      441.88     14.09 o
  13   5   9      504.02      550.86     25.55 o
  15   5   9      119.22      115.88     10.08 o
  17   5   9       15.42       13.06      7.43 o
  19   5   9       45.29       41.19      9.40 o
 -18   6   9        1.65       -2.30      9.15 o
 -16   6   9      832.72      862.36     22.44 o
 -14   6   9       48.09       60.91      7.41 o
 -12   6   9      223.41      232.26     12.34 o
 -10   6   9      633.21      631.76     17.65 o
  -8   6   9      149.88      148.96     10.32 o
  -6   6   9      283.83      293.66     13.36 o
  -4   6   9      332.97      368.37     25.27 o
  -2   6   9      485.98      478.20     15.87 o
   0   6   9      140.86      152.08      9.94 o
   2   6   9       77.33       65.46     13.49 o
   4   6   9      292.02      302.59     13.89 o
   6   6   9        1.39       -6.20      5.69 o
   8   6   9      272.38      274.81     10.78 o
  10   6   9        0.22        9.88      5.31 o
  12   6   9      190.58      155.69     12.97 o
  14   6   9      112.68       99.70      9.71 o
  16   6   9        0.38       -0.99      7.44 o
 -13   7   9       57.94       73.89     19.86 o
 -11   7   9       12.07       18.52      8.97 o
  -9   7   9      531.66      525.68     19.02 o
  -7   7   9      120.01      111.75     10.22 o
  -5   7   9      314.09      291.61     14.13 o
  -3   7   9       41.12       30.96      7.16 o
  -1   7   9       66.97       77.08      8.42 o
   1   7   9      177.78      183.05     15.28 o
   3   7   9       95.29       80.39      9.02 o
   5   7   9        1.99       -5.71      6.03 o
   7   7   9       29.48       12.23      7.23 o
   9   7   9       61.73       35.96      8.20 o
  11   7   9       41.57       60.70     22.19 o
 -28   0  10      249.88      236.88     25.70 o
 -26   0  10       67.92       40.63      8.63 o
 -24   0  10      174.37      148.56     19.16 o
 -22   0  10      526.15      553.30     20.49 o
 -20   0  10      896.65      991.35     27.27 o
 -18   0  10      415.77      404.10     17.03 o
 -16   0  10     5569.97     5364.93     74.36 o
 -14   0  10      156.04      126.69      8.80 o
 -12   0  10     1164.72     1118.68     22.81 o
 -10   0  10     1084.11     1159.57     36.79 o
  -8   0  10      600.10      638.02     15.70 o
  -6   0  10     7786.41     7845.95     99.27 o
  -4   0  10      957.69      760.61     13.18 o
  -2   0  10    12307.65    13228.19    125.32 o
   0   0  10     1601.92     1703.51     25.16 o
   2   0  10      675.38      866.68     16.35 o
   4   0  10      227.26      200.59      7.27 o
   6   0  10      148.09      126.90      6.52 o
   8   0  10        9.19        3.48      3.66 o
  10   0  10      881.34      923.13     20.36 o
  12   0  10      761.71      848.70     28.36 o
  14   0  10     3910.80     3794.34     66.06 o
  16   0  10     2088.04     2105.37     42.60 o
  18   0  10       97.41       81.66      9.41 o
  20   0  10      156.84      147.53     11.88 o
  22   0  10       45.74       65.52      9.71 o
  24   0  10      164.68      160.14     13.44 o
 -27   1  10       41.15       41.13      8.00 o
 -25   1  10      384.48      443.35     16.84 o
 -23   1  10        1.50       -3.07      7.22 o
 -21   1  10     1991.85     2053.81     29.82 o
 -19   1  10     1495.17     1461.94     21.76 o
 -17   1  10      970.64      873.68     15.69 o
 -15   1  10      196.12      164.92      6.86 o
 -13   1  10     1271.48     1271.26     16.43 o
 -11   1  10        0.05       -2.19      2.42 o
  -9   1  10      311.09      392.21      8.28 o
  -7   1  10     4349.44     4672.23     41.52 o
  -5   1  10      501.54      577.58      9.72 o
  -3   1  10     1719.88     1774.04     17.95 o
  -1   1  10     1410.45     1522.86     16.01 o
   1   1  10     4040.33     4253.39     38.10 o
   3   1  10      153.20      129.48      4.79 o
   5   1  10     2014.78     2032.34     18.84 o
   7   1  10      888.22      887.81     11.97 o
   9   1  10       62.83       43.89      3.65 o
  11   1  10     2362.49     2506.58     30.24 o
  13   1  10     3223.36     3232.27     37.42 o
  15   1  10     1200.17     1238.43     19.61 o
  17   1  10     1574.30     1619.75     25.27 o
  19   1  10        8.67       14.43      4.91 o
  21   1  10       84.71      101.30      7.36 o
  23   1  10      411.80      423.13     15.39 o
 -26   2  10       22.36        3.01      8.76 o
 -24   2  10       32.55       23.21      6.80 o
 -22   2  10       57.93       69.66      8.82 o
 -20   2  10      700.67      624.96     16.77 o
 -18   2  10       17.94       21.26      6.00 o
 -16   2  10      628.58      645.57     15.83 o
 -14   2  10      961.46      920.00     18.51 o
 -12   2  10       19.91       24.12      4.07 o
 -10   2  10      380.45      427.93     10.01 o
  -8   2  10     3140.13     3203.54     35.49 o
  -6   2  10      314.88      309.63      8.40 o
  -4   2  10      525.37      525.88      9.69 o
  -2   2  10      461.01      498.74      9.30 o
   0   2  10      209.29      220.16      6.54 o
   2   2  10     5318.82     5543.34     52.25 o
   4   2  10     1378.04     1534.80     19.47 o
   6   2  10      958.91     1043.21     15.45 o
   8   2  10      141.62      150.07      6.56 o
  10   2  10      165.42      161.76      6.77 o
  12   2  10      261.61      227.96      8.95 o
  14   2  10     1907.34     1926.10     26.84 o
  16   2  10     1402.73     1443.77     22.81 o
  18   2  10       47.63       28.26      8.64 o
  20   2  10      759.93      742.78     25.81 o
  22   2  10       12.05        9.43      8.57 o
 -25   3  10      109.61       82.70     16.82 o
 -23   3  10      122.54       86.06     12.17 o
 -21   3  10        2.57       10.35      7.87 o
 -19   3  10     1340.53     1237.54     40.50 o
 -17   3  10      381.52      407.39     22.14 o
 -15   3  10      565.17      534.91     18.18 o
 -13   3  10      208.46      241.65     11.05 o
 -11   3  10      105.14       81.76      6.79 o
  -9   3  10      191.03      197.23      8.94 o
  -7   3  10     2678.01     2731.54     32.29 o
  -5   3  10     2367.65     2426.03     30.46 o
  -3   3  10     1660.17     1610.15     22.68 o
  -1   3  10      168.86      170.88      7.51 o
   1   3  10       12.22        5.64      3.66 o
   3   3  10      356.75      306.54     10.40 o
   5   3  10     1004.46      943.95     14.80 o
   7   3  10      937.78      921.98     15.10 o
   9   3  10     2635.58     2573.52     30.26 o
  11   3  10      781.89      806.41     19.36 o
  13   3  10       24.50       37.79      7.00 o
  15   3  10      115.08      116.04      8.02 o
  17   3  10      358.41      367.03     13.69 o
  19   3  10     1147.46     1140.20     26.17 o
  21   3  10      332.95      395.68     17.96 o
 -24   4  10        4.11       -5.75      9.43 o
 -22   4  10       36.49       19.41      8.96 o
 -20   4  10     1551.76     1652.17     41.87 o
 -18   4  10      555.99      619.83     26.39 o
 -16   4  10       39.19       23.10      7.78 o
 -14   4  10     2291.32     2327.17     34.89 o
 -12   4  10      190.82      191.45     11.78 o
 -10   4  10      651.10      713.03     15.33 o
  -8   4  10     1054.12     1089.05     17.07 o
  -6   4  10     2255.72     2280.86     29.63 o
  -4   4  10      396.75      406.58     10.94 o
  -2   4  10     2025.99     2051.43     27.09 o
   0   4  10     3613.83     3618.60     41.79 o
   2   4  10      975.47      907.47     16.60 o
   4   4  10      835.42      830.52     17.78 o
   6   4  10       68.39       59.63      5.24 o
   8   4  10      127.14      101.08      7.19 o
  10   4  10        0.07       -6.60      4.40 o
  12   4  10      316.02      259.57     14.02 o
  14   4  10      914.77      906.88     23.66 o
  16   4  10        0.25       -4.45      6.71 o
  18   4  10       30.96       28.53     10.04 o
  20   4  10       43.74       35.67     11.03 o
 -21   5  10        0.01       -2.47      8.00 o
 -19   5  10       86.08       62.87      9.77 o
 -17   5  10        0.00      -10.33      6.89 o
 -15   5  10        0.02       -8.34      5.56 o
 -13   5  10        6.17        4.30      5.42 o
 -11   5  10      358.61      330.82     15.28 o
  -9   5  10       34.18       54.67      5.39 o
  -7   5  10       56.06       53.00      5.62 o
  -5   5  10      402.21      434.88      9.29 o
  -3   5  10        4.18       -7.48      4.99 o
  -1   5  10      229.44      205.48      8.01 o
   1   5  10      636.95      644.84     13.57 o
   3   5  10      225.59      206.73      7.94 o
   5   5  10        5.00        4.94      4.41 o
   7   5  10      541.85      559.22     12.90 o
   9   5  10      856.55      847.37     19.03 o
  11   5  10      260.40      284.84     21.07 o
  13   5  10        1.72        0.56      6.44 o
  15   5  10       21.38       12.20      7.32 o
  17   5  10       39.32       30.28      8.92 o
 -18   6  10       47.94       38.00      8.93 o
 -16   6  10       35.37       35.84      9.61 o
 -14   6  10      254.36      274.52     22.09 o
 -12   6  10      172.45      190.53     14.77 o
 -10   6  10       17.00       22.26      7.60 o
  -8   6  10        0.11       -9.29      6.19 o
  -6   6  10      523.39      579.05     18.98 o
  -4   6  10       66.95       67.53      8.52 o
  -2   6  10      515.90      526.99     18.08 o
   0   6  10      384.97      423.79     16.70 o
   2   6  10      124.05      119.81     10.10 o
   4   6  10       42.80       40.14     10.36 o
   6   6  10        3.96       -5.67      4.51 o
   8   6  10       11.84        7.15      5.24 o
  10   6  10        3.62       -1.79      5.91 o
  12   6  10      215.05      183.20     11.81 o
  14   6  10       36.83       35.02      8.33 o
 -11   7  10       24.40        5.29      8.85 o
  -9   7  10        0.10       -5.34     16.12 o
  -7   7  10        1.48      -10.27      6.85 o
  -5   7  10      238.66      186.85     12.03 o
  -3   7  10       47.86       27.41      7.77 o
  -1   7  10        5.72        4.13      6.49 o
   1   7  10      574.25      596.37     19.21 o
   3   7  10       38.44       21.19      7.61 o
   5   7  10      203.00      219.84     13.20 o
   7   7  10       63.31       99.02     12.01 o
   9   7  10       34.95       38.55     10.33 o
 -27   1  11       49.25       55.17      8.89 o
 -25   1  11      222.35      213.51     12.86 o
 -23   1  11      124.57      144.26     16.27 o
 -21   1  11      810.09      806.78     21.44 o
 -19   1  11      745.10      788.54     16.38 o
 -17   1  11       11.74       -1.31      3.85 o
 -15   1  11     1860.75     1956.64     25.81 o
 -13   1  11     1007.06      995.56     15.38 o
 -11   1  11     1636.63     1542.06     18.63 o
  -9   1  11      764.17      764.45     15.62 o
  -7   1  11     1615.30     1682.00     19.14 o
  -5   1  11       43.07       30.75      3.12 o
  -3   1  11       36.94       22.87      2.90 o
  -1   1  11        1.24       -2.17      2.18 o
   1   1  11      498.43      489.92      9.14 o
   3   1  11      284.45      291.90      7.44 o
   5   1  11      187.18      132.26      5.16 o
   7   1  11      258.96      259.25      6.43 o
   9   1  11       15.25       10.71      3.19 o
  11   1  11     1725.81     1668.15     21.49 o
  13   1  11      330.27      356.86     10.19 o
  15   1  11      366.26      342.75     11.54 o
  17   1  11       84.44       68.78      6.33 o
  19   1  11      546.81      589.80     14.70 o
  21   1  11      116.66      118.59      9.30 o
  23   1  11      290.45      388.32     38.55 o
 -26   2  11      563.63      608.31     25.47 o
 -24   2  11      625.11      676.47     28.27 o
 -22   2  11        9.71        4.01      6.02 o
 -20   2  11       35.05       32.82      6.98 o
 -18   2  11      569.60      577.96     16.20 o
 -16   2  11      854.30      850.52     18.60 o
 -14   2  11      633.21      553.00     14.61 o
 -12   2  11      184.67      115.73      7.88 o
 -10   2  11       14.76       17.06      3.87 o
  -8   2  11     1573.73     1677.05     21.45 o
  -6   2  11     1624.06     1554.55     18.93 o
  -4   2  11     2076.15     2064.41     22.84 o
  -2   2  11      560.71      511.57     10.22 o
   0   2  11     7153.38     7084.58     61.14 o
   2   2  11     3414.23     3429.18     38.75 o
   4   2  11      763.02      679.79     12.46 o
   6   2  11     1293.02     1268.07     20.09 o
   8   2  11      902.00      952.13     15.36 o
  10   2  11     1103.63     1024.86     17.59 o
  12   2  11      244.34      267.83     10.05 o
  14   2  11     2111.66     2155.90     29.62 o
  16   2  11        1.46       -9.07      6.65 o
  18   2  11      103.18      111.69     10.67 o
  20   2  11      230.86      221.65     18.92 o
  22   2  11       17.61       28.72      9.38 o
 -25   3  11      254.94      238.47     18.09 o
 -23   3  11       23.60       28.58     10.31 o
 -21   3  11      114.33      120.00     12.32 o
 -19   3  11     2750.55     2902.87     82.61 o
 -17   3  11       14.20        9.52      7.80 o
 -15   3  11      233.41      200.49     14.00 o
 -13   3  11      174.84      190.91     11.22 o
 -11   3  11       46.43       55.84     10.52 o
  -9   3  11     2010.96     1979.48     26.50 o
  -7   3  11     1525.47     1548.60     23.32 o
  -5   3  11     1874.24     1903.57     26.60 o
  -3   3  11     2103.85     2299.85     30.13 o
  -1   3  11      228.94      174.17     10.11 o
   1   3  11        0.45        0.79      3.97 o
   3   3  11      765.45      679.50     15.81 o
   5   3  11       45.74       27.53      6.36 o
   7   3  11       41.00       14.55      4.97 o
   9   3  11     1172.29     1195.16     38.84 o
  11   3  11     1489.39     1329.13     25.37 o
  13   3  11      294.34      265.56     10.90 o
  15   3  11        9.43       19.76      6.74 o
  17   3  11      453.28      478.19     21.07 o
  19   3  11       64.96       72.46     22.43 o
  21   3  11       84.68       72.66     11.64 o
 -22   4  11      112.39       81.39     14.45 o
 -20   4  11      130.31      103.04     14.04 o
 -18   4  11       12.99        8.33      7.87 o
 -16   4  11      585.96      543.68     16.74 o
 -14   4  11      128.72      120.24     10.64 o
 -12   4  11      766.56      755.25     17.80 o
 -10   4  11      393.15      412.94     12.08 o
  -8   4  11     1458.74     1494.91     20.90 o
  -6   4  11        4.56       -6.38      4.26 o
  -4   4  11     3041.48     3105.66     38.14 o
  -2   4  11      643.13      643.32     14.58 o
   0   4  11     1069.41     1038.32     18.66 o
   2   4  11      450.26      455.09     11.05 o
   4   4  11       81.09       78.70      7.33 o
   6   4  11      834.23      884.48     18.18 o
   8   4  11      385.88      380.80     12.53 o
  10   4  11      324.60      312.14     16.66 o
  12   4  11      106.73      112.63      9.33 o
  14   4  11       85.70       61.55      9.26 o
  16   4  11      364.04      356.68     14.15 o
  18   4  11      472.01      444.02     17.76 o
 -19   5  11        3.20        1.16      9.30 o
 -17   5  11       20.23       17.43      8.13 o
 -15   5  11      738.30      821.54     22.64 o
 -13   5  11     1339.62     1383.65     31.11 o
 -11   5  11       99.13      104.90      8.46 o
  -9   5  11      109.72      104.96      7.46 o
  -7   5  11        6.35        8.03      4.72 o
  -5   5  11      283.01      272.36     11.61 o
  -3   5  11      250.69      224.90     14.75 o
  -1   5  11      892.20      925.13     17.36 o
   1   5  11       58.19       56.80      6.47 o
   3   5  11      513.86      495.83     14.00 o
   5   5  11      282.95      266.88     11.38 o
   7   5  11      243.69      233.75     11.12 o
   9   5  11        1.00       -6.10      5.69 o
  11   5  11       19.35       12.13      8.81 o
  13   5  11      330.80      360.01     16.40 o
  15   5  11      511.65      616.99     21.31 o
  17   5  11       26.94       23.19      8.51 o
 -16   6  11      228.44      223.66     13.40 o
 -14   6  11       35.56       13.86      7.40 o
 -12   6  11      248.28      243.57     22.06 o
 -10   6  11      200.12      194.78     15.30 o
  -8   6  11      261.54      205.93     15.10 o
  -6   6  11       16.78        8.74      7.03 o
  -4   6  11      956.23      941.62     24.58 o
  -2   6  11       12.09       -1.64      7.18 o
   0   6  11      576.96      592.95     19.87 o
   2   6  11      302.16      305.48     15.52 o
   4   6  11       55.62       47.69      6.34 o
   6   6  11       72.79       76.62      8.05 o
   8   6  11       98.05      107.53      9.40 o
  10   6  11       41.79       42.62      7.84 o
  12   6  11      276.02      291.30     14.99 o
  -9   7  11      171.62      161.08     24.53 o
  -7   7  11      104.29      125.96     27.33 o
  -5   7  11       11.78       11.39      8.51 o
  -3   7  11       52.91       63.55     13.55 o
  -1   7  11      127.38      123.49     12.68 o
   1   7  11       17.08        8.73      8.30 o
   3   7  11        1.13       -0.25      7.71 o
   5   7  11       93.71       82.84     17.05 o
 -26   0  12       19.98       -1.87     13.08 o
 -24   0  12     1060.63     1205.31     31.72 o
 -22   0  12      671.43      696.76     54.43 o
 -20   0  12     2450.30     2460.30     49.39 o
 -18   0  12      102.83      124.11     11.00 o
 -16   0  12      128.91      132.09     11.00 o
 -14   0  12     3294.69     3160.17     60.44 o
 -12   0  12      363.76      351.11     14.03 o
 -10   0  12      446.71      468.02     15.19 o
  -8   0  12     3909.10     3930.59     60.03 o
  -6   0  12      263.91      287.94     12.26 o
  -4   0  12       12.58        6.12      4.02 o
  -2   0  12     1804.65     1911.80     32.30 o
   0   0  12      218.55      175.39      9.53 o
   2   0  12      143.14      158.57      9.11 o
   4   0  12      707.57      687.91     21.02 o
   6   0  12     3445.12     3490.84     44.70 o
   8   0  12      140.36      119.46      7.62 o
  10   0  12     2581.18     2642.54     54.29 o
  12   0  12     1035.35     1015.56     22.78 o
  14   0  12      474.85      453.88     18.00 o
  16   0  12      481.15      496.35     19.31 o
  18   0  12      230.80      306.84     42.05 o
  20   0  12      350.46      343.51     17.99 o
  22   0  12      431.97      535.66     21.92 o
 -25   1  12       10.69       10.86      8.45 o
 -23   1  12      161.10      155.29     11.16 o
 -21   1  12       74.50       51.26      9.77 o
 -19   1  12     1831.30     1715.50     32.57 o
 -17   1  12     1143.68     1050.28     18.99 o
 -15   1  12       43.84       26.53      4.58 o
 -13   1  12     2889.10     3003.98     35.44 o
 -11   1  12       60.57       57.83      4.73 o
  -9   1  12     2158.66     2250.78     24.45 o
  -7   1  12     7328.39     7424.15     76.42 o
  -5   1  12     4888.58     4884.23     41.63 o
  -3   1  12     4251.89     4284.10     37.17 o
  -1   1  12     1189.11     1269.41     15.28 o
   1   1  12        6.93       -1.41      3.16 o
   3   1  12     1059.22     1022.01     14.39 o
   5   1  12     1028.58      979.27     13.34 o
   7   1  12      229.44      190.15      7.17 o
   9   1  12     1956.46     1918.09     21.79 o
  11   1  12      879.73      843.46     14.65 o
  13   1  12     2151.00     2035.30     34.84 o
  15   1  12        3.07       -6.24      4.16 o
  17   1  12      343.51      331.92     17.12 o
  19   1  12       49.77       36.71      7.04 o
  21   1  12       48.20       44.65      7.48 o
 -24   2  12       25.15       14.15      9.54 o
 -22   2  12       21.90       32.29      7.18 o
 -20   2  12       81.13       81.07      8.56 o
 -18   2  12        1.50       -3.64      5.51 o
 -16   2  12      590.62      577.46     15.96 o
 -14   2  12     1590.80     1451.31     25.08 o
 -12   2  12      229.42      181.61     11.49 o
 -10   2  12      610.70      597.33     14.69 o
  -8   2  12      513.02      489.67     12.08 o
  -6   2  12      656.31      699.98     16.15 o
  -4   2  12       25.73       14.82      3.77 o
  -2   2  12      874.10      782.01     14.34 o
   0   2  12      838.71      849.44     14.51 o
   2   2  12      210.92      202.42      8.79 o
   4   2  12      508.39      512.22     12.25 o
   6   2  12        4.06       -5.27      3.51 o
   8   2  12      475.03      476.71     16.38 o
  10   2  12      650.43      646.85     18.48 o
  12   2  12      296.03      259.76     13.64 o
  14   2  12     1881.90     1968.30     41.88 o
  16   2  12      114.78      134.10     11.44 o
  18   2  12      168.32      201.62     15.15 o
  20   2  12       26.06       16.04      8.76 o
 -23   3  12       32.17       23.05     10.43 o
 -21   3  12       35.23       23.70     10.05 o
 -19   3  12       12.06        8.77      7.85 o
 -17   3  12       29.82       12.44      8.01 o
 -15   3  12       48.46       48.09      8.58 o
 -13   3  12      549.72      510.95     22.40 o
 -11   3  12     3195.62     3060.29     51.05 o
  -9   3  12      525.65      501.08     20.43 o
  -7   3  12      403.15      395.05     12.37 o
  -5   3  12      137.38      119.33      7.32 o
  -3   3  12      313.79      291.90     10.65 o
  -1   3  12      161.92      180.57      8.82 o
   1   3  12     5026.45     5155.35     57.28 o
   3   3  12      688.79      650.76     16.77 o
   5   3  12      438.38      449.71     14.29 o
   7   3  12      120.19      143.83     10.01 o
   9   3  12      280.86      217.79     11.16 o
  11   3  12     1365.32     1383.63     51.32 o
  13   3  12      174.68      177.71     11.05 o
  15   3  12       77.34       56.38      9.19 o
  17   3  12        0.21      -11.27      7.51 o
  19   3  12        8.41        7.95      8.53 o
 -22   4  12      301.17      385.32     22.48 o
 -20   4  12       30.84       26.54      9.44 o
 -18   4  12      269.65      219.47     24.97 o
 -16   4  12       26.15        9.93      7.71 o
 -14   4  12      194.16      175.31     12.03 o
 -12   4  12       98.50      104.62      9.34 o
 -10   4  12        2.03       -8.74      5.83 o
  -8   4  12      620.76      642.66     18.95 o
  -6   4  12      868.72      943.46     18.36 o
  -4   4  12       24.06       30.84      5.79 o
  -2   4  12      972.14      959.78     18.39 o
   0   4  12      126.86      103.64      7.59 o
   2   4  12     5698.28     6014.88     65.95 o
   4   4  12      901.71      879.97     28.99 o
   6   4  12        1.20       -0.13      5.65 o
   8   4  12      249.40      285.48     10.81 o
  10   4  12      131.30      105.71      7.51 o
  12   4  12      464.77      427.24     20.49 o
  14   4  12     1412.30     1529.86     27.98 o
  16   4  12     1483.73     1566.98     32.26 o
  18   4  12      108.62       99.21     12.90 o
 -19   5  12      485.59      508.41     21.46 o
 -17   5  12       21.37       22.73      8.59 o
 -15   5  12        0.02       14.25      8.54 o
 -13   5  12       89.99       74.35      9.16 o
 -11   5  12       54.73       39.54      7.72 o
  -9   5  12        0.11       -4.38      9.32 o
  -7   5  12      178.27      180.29     16.06 o
  -5   5  12       55.11       50.02      8.91 o
  -3   5  12       50.99       44.66      6.09 o
  -1   5  12        0.65        3.85      4.87 o
   1   5  12      878.49      807.55     15.60 o
   3   5  12       25.90       16.74      5.23 o
   5   5  12       53.75       59.43      7.81 o
   7   5  12       28.52       18.39      6.67 o
   9   5  12        6.97        4.29      9.12 o
  11   5  12       16.98        3.18      7.13 o
  13   5  12       82.75       73.37     10.27 o
  15   5  12      120.23       95.80     11.28 o
 -14   6  12       94.20       96.97     10.74 o
 -12   6  12        1.07       -5.28      6.19 o
 -10   6  12       49.38       32.07      7.04 o
  -8   6  12       28.08       31.20      8.79 o
  -6   6  12       56.92       59.91      7.21 o
  -4   6  12        1.34       -4.44      7.85 o
  -2   6  12       35.88       29.75      4.94 o
   0   6  12        4.24        4.54      5.67 o
   2   6  12       56.01       42.52      6.96 o
   4   6  12        0.37        1.64      5.84 o
   6   6  12      196.78      225.99     22.17 o
   8   6  12      126.97      127.07     10.33 o
  10   6  12        2.69       10.75      7.30 o
  -5   7  12      173.03      190.91     18.45 o
  -3   7  12      186.75      180.05     15.23 o
  -1   7  12       97.87      101.22     17.99 o
   1   7  12        8.69        5.96     10.05 o
 -25   1  13        3.09       -4.41      6.57 o
 -23   1  13      242.81      309.49     18.68 o
 -21   1  13       56.64       58.71      8.28 o
 -19   1  13       58.92       33.18      7.47 o
 -17   1  13        8.35       -8.72      5.81 o
 -15   1  13        5.84       -0.10      4.25 o
 -13   1  13      131.71       96.94      6.11 o
 -11   1  13      275.61      236.53      8.86 o
  -9   1  13     1575.86     1486.47     21.80 o
  -7   1  13     1491.37     1510.69     18.75 o
  -5   1  13      541.72      539.64     10.29 o
  -3   1  13      131.08      111.01      5.33 o
  -1   1  13     2539.50     2649.21     27.79 o
   1   1  13       38.30       20.63      3.86 o
   3   1  13     2621.39     2532.58     39.21 o
   5   1  13     1245.30     1149.32     18.15 o
   7   1  13     1323.37     1268.43     16.40 o
   9   1  13       61.73       86.26      6.39 o
  11   1  13      545.22      618.05     12.54 o
  13   1  13      650.13      641.44     14.67 o
  15   1  13       11.96       12.89      5.63 o
  17   1  13       41.08       36.86      6.68 o
  19   1  13       16.28       25.94      6.92 o
 -24   2  13      302.40      297.90     19.75 o
 -22   2  13      398.56      443.69     28.97 o
 -20   2  13      159.50      175.00     11.37 o
 -18   2  13     1690.23     1779.46     33.16 o
 -16   2  13     1339.68     1290.17     35.00 o
 -14   2  13      371.39      404.84     13.93 o
 -12   2  13     2626.49     2702.71     45.05 o
 -10   2  13      439.27      446.23     17.47 o
  -8   2  13       68.46       61.21      6.02 o
  -6   2  13      461.45      465.61     12.33 o
  -4   2  13     5858.03     5832.62     61.77 o
  -2   2  13      289.67      275.01      9.61 o
   0   2  13     1116.61     1068.90     18.21 o
   2   2  13      788.30      720.73     16.27 o
   4   2  13      205.29      153.60      8.31 o
   6   2  13        5.18       -1.11      4.49 o
   8   2  13      443.16      434.99     12.16 o
  10   2  13      123.87       85.48      7.29 o
  12   2  13      464.12      439.02     13.98 o
  14   2  13      417.22      390.25     19.19 o
  16   2  13       12.29        3.96      7.13 o
  18   2  13      152.97      141.22     13.83 o
  20   2  13      159.85      169.34     15.89 o
 -23   3  13       62.53       38.04     17.29 o
 -21   3  13        0.01      -12.79      8.53 o
 -19   3  13        2.79        4.62      9.81 o
 -17   3  13        0.69        1.45      7.55 o
 -15   3  13        6.13        0.44      7.14 o
 -13   3  13      169.99      119.44     10.34 o
 -11   3  13      703.55      669.35     24.27 o
  -9   3  13      123.21      117.42      8.93 o
  -7   3  13      881.64      938.15     25.09 o
  -5   3  13       56.26       45.74      6.75 o
  -3   3  13     1912.36     1834.53     30.02 o
  -1   3  13      162.45      119.79      8.62 o
   1   3  13       35.55       39.71      6.64 o
   3   3  13     1310.85     1229.26     26.42 o
   5   3  13       17.74        0.73      5.85 o
   7   3  13      520.79      493.52     15.54 o
   9   3  13       25.48       27.77      6.89 o
  11   3  13       55.39       55.97      7.80 o
  13   3  13        4.40       18.56      7.82 o
  15   3  13       43.28       31.51      9.98 o
  17   3  13        0.06       -9.69      7.74 o
 -20   4  13      143.37       97.56     13.86 o
 -18   4  13      149.68      144.58     14.49 o
 -16   4  13       98.74       90.69     10.67 o
 -14   4  13       23.90       23.07      8.04 o
 -12   4  13       69.80       64.95      8.74 o
 -10   4  13       96.55       95.92      8.55 o
  -8   4  13      342.92      358.57     13.65 o
  -6   4  13      110.64       96.01      8.18 o
  -4   4  13       74.44       52.39      6.90 o
  -2   4  13      195.65      206.49     10.58 o
   0   4  13       39.02       32.90      6.55 o
   2   4  13        0.56        5.58      5.92 o
   4   4  13        0.38       -8.37      5.58 o
   6   4  13       24.70       10.19      6.28 o
   8   4  13       67.12       65.35      7.79 o
  10   4  13       45.86       53.53      8.50 o
  12   4  13       66.21       64.51      9.46 o
  14   4  13        3.39       12.57      9.38 o
  16   4  13      537.47      605.40     24.95 o
 -17   5  13       33.98       38.63      9.62 o
 -15   5  13       65.95       61.21      9.58 o
 -13   5  13        0.02       -4.73      6.71 o
 -11   5  13       68.49       65.55      8.97 o
  -9   5  13       11.89        2.69      6.30 o
  -7   5  13        6.10        7.48      6.19 o
  -5   5  13        5.10       -4.26      5.58 o
  -3   5  13      879.12      973.30     22.73 o
  -1   5  13      231.00      210.36     11.85 o
   1   5  13       41.52       45.67      7.32 o
   3   5  13      201.04      229.76     12.42 o
   5   5  13      448.04      507.29     30.26 o
   7   5  13      530.77      615.44     16.25 o
   9   5  13      817.53      921.85     20.36 o
  11   5  13      374.42      355.51     14.12 o
  13   5  13       19.08       33.83      7.49 o
 -12   6  13        3.47       -6.36      6.98 o
 -10   6  13       84.69       83.68      9.30 o
  -8   6  13      783.65      811.08     21.45 o
  -6   6  13       46.27       36.52      7.40 o
  -4   6  13        8.17        0.84      6.10 o
  -2   6  13      198.55      196.24     11.58 o
   0   6  13      333.16      347.23     14.47 o
   2   6  13       39.60       41.89      6.36 o
   4   6  13       16.76        3.67      5.52 o
   6   6  13       16.74       12.69      7.53 o
   8   6  13      209.93      214.44     13.46 o
 -24   0  14      542.05      542.43     35.51 o
 -22   0  14       80.38       52.69      9.25 o
 -20   0  14      530.70      560.58     24.76 o
 -18   0  14       87.45       59.82      9.31 o
 -16   0  14      896.97      856.21     37.38 o
 -14   0  14     4784.43     4679.03     80.00 o
 -12   0  14        5.70       -8.10     11.91 o
 -10   0  14     6216.73     6271.05    101.70 o
  -8   0  14     2212.68     2213.12     38.33 o
  -6   0  14      120.11       94.99      8.82 o
  -4   0  14      661.04      633.38     19.97 o
  -2   0  14    16974.54    17139.86    299.72 o
   0   0  14     1344.62     1345.12     27.91 o
   2   0  14       73.68       40.07      7.87 o
   4   0  14     2752.72     2763.93     52.03 o
   6   0  14        1.05       -9.07      6.05 o
   8   0  14      982.91     1072.04     25.05 o
  10   0  14      436.30      456.33     17.54 o
  12   0  14     2254.60     2211.74     45.59 o
  14   0  14      343.20      388.50     18.17 o
  16   0  14        8.96        4.67      7.27 o
  18   0  14      315.59      386.56     38.55 o
 -23   1  14        0.21       -3.37      7.51 o
 -21   1  14      321.88      387.97     16.38 o
 -19   1  14      257.50      229.98     13.16 o
 -17   1  14        0.13       -1.14      6.14 o
 -15   1  14      303.40      322.74     14.59 o
 -13   1  14       61.99       49.11      5.63 o
 -11   1  14     2046.12     1992.82     26.63 o
  -9   1  14      140.57      141.37      9.33 o
  -7   1  14     3130.34     3149.50     33.99 o
  -5   1  14     2484.46     2583.53     29.13 o
  -3   1  14       23.99       30.24      4.53 o
  -1   1  14       21.61       33.87      4.93 o
   1   1  14      953.13      931.85     16.31 o
   3   1  14      202.69      166.83      7.84 o
   5   1  14     1092.32      995.66     18.69 o
   7   1  14      557.85      451.16     11.65 o
   9   1  14     2337.28     2336.79     29.77 o
  11   1  14     1222.07     1168.28     19.24 o
  13   1  14       63.19       60.49      6.01 o
  15   1  14      193.54      216.20     15.94 o
  17   1  14       19.89       31.30      7.33 o
  19   1  14       19.88       14.92      6.70 o
 -22   2  14        1.75       -5.04      8.76 o
 -20   2  14       76.38       71.69     11.77 o
 -18   2  14      285.10      253.91     15.69 o
 -16   2  14        5.80        0.81      6.27 o
 -14   2  14      106.73       87.24      8.23 o
 -12   2  14       98.98      109.77      8.41 o
 -10   2  14      541.96      527.53     15.14 o
  -8   2  14      467.72      412.75     12.56 o
  -6   2  14     2559.77     2666.15     34.00 o
  -4   2  14        6.17        1.97      4.92 o
  -2   2  14      229.18      171.07     12.15 o
   0   2  14      278.33      269.86     11.57 o
   2   2  14     1713.73     1686.99     27.22 o
   4   2  14       85.21       77.14      7.27 o
   6   2  14      366.24      343.92     21.11 o
   8   2  14        0.00       -2.70      4.57 o
  10   2  14       33.49       42.00      6.52 o
  12   2  14       51.97       39.58      8.32 o
  14   2  14      413.16      443.83     27.87 o
  16   2  14        0.77       -8.97      7.51 o
  18   2  14       22.30       21.00      9.38 o
 -21   3  14      184.35      194.86     16.90 o
 -19   3  14     1219.94     1264.28     37.14 o
 -17   3  14     1002.04      994.33     31.19 o
 -15   3  14        1.56        1.40      7.50 o
 -13   3  14      226.30      218.17     13.25 o
 -11   3  14      108.30       82.94      9.49 o
  -9   3  14      256.35      286.59     14.23 o
  -7   3  14      850.52      900.71     26.57 o
  -5   3  14      106.57      105.11      8.70 o
  -3   3  14      548.66      556.58     16.29 o
  -1   3  14      883.00      887.76     20.64 o
   1   3  14     1056.62     1023.74     49.35 o
   3   3  14      125.50       92.73      9.08 o
   5   3  14      158.46      178.46     11.39 o
   7   3  14      221.77      237.55     13.28 o
   9   3  14      143.17      146.33     10.45 o
  11   3  14     1036.34     1198.18     28.90 o
  13   3  14     1687.79     1729.21     36.73 o
  15   3  14      116.20      113.16     21.73 o
 -18   4  14      104.19      128.08     14.86 o
 -16   4  14     1036.10     1105.24     28.81 o
 -14   4  14       56.45       25.00      9.31 o
 -12   4  14      207.31      201.91     12.97 o
 -10   4  14      172.75      162.56     11.44 o
  -8   4  14       26.23       28.88     10.86 o
  -6   4  14      995.02     1042.54     22.76 o
  -4   4  14      281.01      272.97     12.76 o
  -2   4  14      680.89      680.24     18.10 o
   0   4  14      228.80      263.66     12.75 o
   2   4  14        1.09       -4.11      6.02 o
   4   4  14      106.85      105.11      9.68 o
   6   4  14      298.98      296.59     14.95 o
   8   4  14       27.36       10.18      6.95 o
  10   4  14      270.99      365.90     33.60 o
  12   4  14       60.55       62.18     10.77 o
  14   4  14      184.92      138.77     20.32 o
 -15   5  14       18.47       22.24      8.83 o
 -13   5  14        1.65       -1.86      7.49 o
 -11   5  14        0.57        2.72      7.01 o
  -9   5  14      122.91      140.40     10.95 o
  -7   5  14      698.52      740.66     24.64 o
  -5   5  14        1.15       -4.25      6.27 o
  -3   5  14       25.20       17.16      6.88 o
  -1   5  14        1.07       -1.10      8.33 o
   1   5  14       69.11       45.66      7.84 o
   3   5  14       70.03       64.46      8.76 o
   5   5  14       11.75        7.35      6.94 o
   7   5  14       11.90        7.39      7.39 o
   9   5  14       23.10       18.07     11.75 o
  11   5  14       53.49       27.55      9.25 o
  -8   6  14      422.58      468.49     20.89 o
  -6   6  14       36.69       53.08      8.78 o
  -4   6  14      251.83      305.83     14.64 o
  -2   6  14      124.53      140.98     11.04 o
   0   6  14       89.17      119.72     10.71 o
   2   6  14     1086.31     1181.12     27.74 o
   4   6  14       79.30       45.12      9.21 o
 -21   1  15      290.71      335.56     15.93 o
 -19   1  15      360.49      417.04     20.63 o
 -17   1  15      116.87      126.56     10.45 o
 -15   1  15      926.43      923.65     23.22 o
 -13   1  15      221.32      226.90     12.60 o
 -11   1  15      301.23      337.98     14.74 o
  -9   1  15     1869.85     1821.86     24.76 o
  -7   1  15      353.89      361.25     12.27 o
  -5   1  15        4.01        5.43      4.34 o
  -3   1  15      342.48      347.46      9.93 o
  -1   1  15     3001.16     3062.86     36.61 o
   1   1  15      151.35      131.58      7.35 o
   3   1  15      208.58      231.11     15.11 o
   5   1  15      150.66      135.25      7.69 o
   7   1  15       10.02        0.43      4.60 o
   9   1  15      109.28       96.97      7.04 o
  11   1  15      158.15      146.42     10.30 o
  13   1  15       76.62       50.31      7.87 o
  15   1  15      257.33      225.87     12.64 o
  17   1  15        0.07        2.92      6.27 o
 -20   2  15       21.41        3.82      9.81 o
 -18   2  15       34.09       27.72      7.46 o
 -16   2  15       22.02       15.29      6.81 o
 -14   2  15      527.41      459.07     16.50 o
 -12   2  15      130.91      144.42     11.00 o
 -10   2  15        9.49        4.82      5.14 o
  -8   2  15      296.25      295.96     11.34 o
  -6   2  15      251.73      270.10     10.63 o
  -4   2  15      427.78      369.89     12.00 o
  -2   2  15       33.23       20.70      5.92 o
   0   2  15     3568.52     3683.45     48.33 o
   2   2  15      466.87      439.87     14.23 o
   4   2  15      185.39      208.84     10.32 o
   6   2  15      350.21      395.12     14.79 o
   8   2  15      580.62      544.04     17.79 o
  10   2  15      313.92      310.82     23.59 o
  12   2  15        8.82        8.15      8.24 o
  14   2  15      772.57      810.45     27.55 o
  16   2  15      229.35      272.93     31.07 o
 -19   3  15        0.38        2.38      9.88 o
 -17   3  15       35.80       25.13     11.68 o
 -15   3  15      549.25      536.29     36.21 o
 -13   3  15      125.67      139.28     12.09 o
 -11   3  15       32.59       20.88      7.20 o
  -9   3  15       87.81       80.72     10.86 o
  -7   3  15       24.84       32.83      7.02 o
  -5   3  15        0.21        0.36      5.95 o
  -3   3  15       39.19       38.55      7.05 o
  -1   3  15        0.63        0.65      5.69 o
   1   3  15      151.41      185.09     11.99 o
   3   3  15        0.20        2.78      6.61 o
   5   3  15       42.86       48.79      9.96 o
   7   3  15        0.67       -8.77      6.44 o
   9   3  15        0.56       -8.61      7.07 o
  11   3  15      116.89      108.49     12.91 o
  13   3  15       59.38       77.23     11.84 o
 -16   4  15       12.37       18.73     10.37 o
 -14   4  15       45.67       42.47     13.09 o
 -12   4  15       66.78       61.37      9.82 o
 -10   4  15       23.52       22.50      8.61 o
  -8   4  15       19.67        8.05      7.23 o
  -6   4  15        6.00       18.38      6.64 o
  -4   4  15        5.29        0.45      6.05 o
  -2   4  15      317.77      359.32     20.50 o
   0   4  15      453.85      526.52     16.86 o
   2   4  15       21.70       35.09     12.01 o
   4   4  15       93.90       87.27      9.79 o
   6   4  15      111.57      109.38     10.74 o
   8   4  15      315.82      370.50     23.57 o
  10   4  15       33.05       32.67      9.85 o
  12   4  15      394.98      377.74     35.98 o
 -13   5  15      206.86      243.97     22.23 o
 -11   5  15      809.35      934.30     44.08 o
  -9   5  15      206.42      212.86     13.61 o
  -7   5  15      319.49      340.75     16.30 o
  -5   5  15      342.18      373.21     16.48 o
  -3   5  15      898.54      968.66     32.90 o
  -1   5  15       94.26       85.09     10.09 o
   1   5  15       46.67       24.85      8.09 o
   3   5  15       75.56       52.49      8.98 o
   5   5  15      138.32      155.99     16.31 o
   7   5  15       25.81       23.98      8.57 o
 -20   0  16      303.37      273.32     27.57 o
 -18   0  16      994.12     1085.34     49.52 o
 -16   0  16      305.05      440.15     19.76 o
 -14   0  16      110.58      111.00     11.21 o
 -12   0  16      105.46       67.03     10.28 o
 -10   0  16      398.02      409.00     18.52 o
  -8   0  16       54.25       52.71     15.42 o
  -6   0  16     3550.08     3572.85     64.81 o
  -4   0  16      842.35      826.34     25.00 o
  -2   0  16     1019.13      875.87     25.86 o
   0   0  16      294.45      267.51     21.02 o
   2   0  16     5330.26     5170.21    132.45 o
   4   0  16       21.75        9.23      7.85 o
   6   0  16        2.81       -0.93      9.34 o
   8   0  16       74.74       92.68     10.37 o
  10   0  16      635.20      586.91     21.77 o
  12   0  16      382.08      364.84     28.50 o
  14   0  16      287.77      336.03     19.62 o
 -19   1  16      269.84      266.60     19.97 o
 -17   1  16       91.25       48.72      8.64 o
 -15   1  16      228.76      229.71     19.56 o
 -13   1  16      749.22      709.85     25.70 o
 -11   1  16      440.10      478.89     17.11 o
  -9   1  16        9.64        2.11      6.53 o
  -7   1  16      252.71      243.55     12.83 o
  -5   1  16       14.75       13.23      6.58 o
  -3   1  16        0.43       -6.32      4.22 o
  -1   1  16      271.58      245.54     10.72 o
   1   1  16     2845.09     2849.50     37.80 o
   3   1  16      118.96       96.34      7.22 o
   5   1  16       29.11       34.18      7.55 o
   7   1  16       15.27       16.66      6.74 o
   9   1  16        0.26        9.54      6.38 o
  11   1  16      914.49     1003.63     31.51 o
  13   1  16      186.45      165.86     14.21 o
  15   1  16        3.84        4.68      6.73 o
 -18   2  16      185.96      168.99     16.59 o
 -16   2  16       47.85       31.82     10.56 o
 -14   2  16      685.29      627.92     19.26 o
 -12   2  16       11.42        3.28      6.34 o
 -10   2  16      764.12      780.99     20.70 o
  -8   2  16      121.52       98.09      8.27 o
  -6   2  16      681.63      640.67     15.55 o
  -4   2  16      104.74       84.84      7.41 o
  -2   2  16     1924.91     1917.52     69.59 o
   0   2  16      145.89      137.16     10.23 o
   2   2  16        4.02        4.10      6.46 o
   4   2  16      115.17       85.49     11.13 o
   6   2  16      311.21      261.97     13.21 o
   8   2  16       13.16       -2.90      7.51 o
  10   2  16      214.32      229.29     16.29 o
  12   2  16      135.04      119.09     13.17 o
  14   2  16        2.57        1.86      8.71 o
 -17   3  16      215.32      159.70     15.77 o
 -15   3  16        2.24       -9.24      9.09 o
 -13   3  16      149.18      126.62     13.71 o
 -11   3  16       27.74       21.99      8.52 o
  -9   3  16     1296.40     1469.39     55.16 o
  -7   3  16     3335.50     3555.29     69.46 o
  -5   3  16     1343.25     1413.28     36.16 o
  -3   3  16      120.16      109.23     10.13 o
  -1   3  16       95.24       87.82     10.37 o
   1   3  16      340.80      358.54     16.89 o
   3   3  16      523.93      584.53     42.52 o
   5   3  16      712.64      717.56     25.56 o
   7   3  16      693.99      747.07     39.25 o
   9   3  16      534.81      551.29     23.54 o
  11   3  16      167.94      117.68     19.16 o
 -14   4  16      271.94      234.65     17.67 o
 -12   4  16       27.80       17.05      8.80 o
 -10   4  16      359.19      353.30     17.46 o
  -8   4  16      470.75      460.64     18.99 o
  -6   4  16        4.94       -1.17      7.59 o
  -4   4  16      202.55      215.85     13.53 o
  -2   4  16       96.05       91.37     10.36 o
   0   4  16       36.87       27.17      8.20 o
   2   4  16       28.09       16.66      7.68 o
   4   4  16       79.65      106.93     10.86 o
   6   4  16       65.45       68.05     11.10 o
   8   4  16        6.53       11.47      9.04 o
  -9   5  16       82.82       90.53     11.48 o
  -7   5  16      171.80      145.93     14.57 o
  -5   5  16       46.22       34.18     12.57 o
  -3   5  16       10.44       19.28     14.12 o
  -1   5  16       39.58       28.89      8.78 o
   1   5  16        2.43       -5.77      9.65 o
   3   5  16        8.24       -2.79      7.82 o
 -17   1  17        1.29        1.91      7.04 o
 -15   1  17       40.05       36.21      8.42 o
 -13   1  17        8.84       -1.06      6.44 o
 -11   1  17       39.63       17.68      7.34 o
  -9   1  17        2.03       -9.56      6.37 o
  -7   1  17      216.28      200.97     12.24 o
  -5   1  17      225.26      248.77     19.65 o
  -3   1  17      204.53      152.33     10.97 o
  -1   1  17      308.94      316.36     14.58 o
   1   1  17      655.98      729.98     20.41 o
   3   1  17      431.94      441.07     16.45 o
   5   1  17      137.70      129.41     10.32 o
   7   1  17      323.88      369.98     15.55 o
   9   1  17      135.81      135.02     10.60 o
  11   1  17      214.30      206.16     12.49 o
 -16   2  17      464.93      489.65     43.92 o
 -14   2  17       96.85       98.75     12.90 o
 -12   2  17      512.90      507.84     17.99 o
 -10   2  17       32.91       23.98      7.45 o
  -8   2  17       58.74       43.49      7.82 o
  -6   2  17      699.97      653.37     19.50 o
  -4   2  17     1537.09     1624.57     31.36 o
  -2   2  17       67.73       71.74      9.07 o
   0   2  17      113.59      134.11     10.66 o
   2   2  17      355.91      377.44     15.77 o
   4   2  17       66.21       56.09     10.89 o
   6   2  17      120.55      118.50     13.02 o
   8   2  17       85.69       87.47     11.88 o
  10   2  17      115.05      114.02     13.20 o
 -15   3  17        0.80      -13.97      9.31 o
 -13   3  17      187.38      178.82     15.52 o
 -11   3  17        4.33       -1.74     13.32 o
  -9   3  17      357.13      364.17     20.65 o
  -7   3  17       14.64       13.92      9.58 o
  -5   3  17      253.39      239.52     16.85 o
  -3   3  17      237.94      232.02     16.51 o
  -1   3  17      114.01       80.81     12.06 o
   1   3  17       52.48       13.60      9.41 o
   3   3  17      380.04      420.28     25.70 o
   5   3  17       39.25       49.78     10.70 o
   7   3  17       28.33       34.65     10.56 o
   9   3  17       82.69       79.23     12.17 o
 -10   4  17       49.84       41.58     11.23 o
  -8   4  17      930.06     1067.48     59.57 o
  -6   4  17       24.06        6.29      8.88 o
  -4   4  17       26.97       12.34      8.98 o
  -2   4  17       31.68       42.23      9.86 o
   0   4  17      551.48      570.47     34.80 o
   2   4  17        0.78        4.20      9.38 o
   4   4  17        6.35       -1.77      9.04 o
 -16   0  18      135.53      130.35     21.02 o
 -14   0  18       16.01      -19.62     13.08 o
 -12   0  18      144.74       93.91     19.16 o
 -10   0  18        0.09      -10.55      8.41 o
  -8   0  18        3.35        3.54     11.45 o
  -6   0  18      962.38      943.73     47.89 o
  -4   0  18       37.37       36.37      8.73 o
  -2   0  18       20.44       20.45     13.08 o
   0   0  18      536.39      594.71     21.95 o
   2   0  18      110.10      126.86     11.89 o
   4   0  18      142.95      164.13     13.32 o
   6   0  18      364.76      378.65     31.07 o
   8   0  18       45.31       44.67      9.31 o
  10   0  18      253.89      360.22     28.50 o
 -15   1  18       19.59        9.30      9.25 o
 -13   1  18        0.27       -9.67      6.45 o
 -11   1  18      264.53      278.53     14.61 o
  -9   1  18      344.25      421.22     27.58 o
  -7   1  18      678.56      697.79     20.64 o
  -5   1  18       83.26       74.38      9.11 o
  -3   1  18      117.90      106.67     10.01 o
  -1   1  18        2.61        0.92      6.81 o
   1   1  18        0.43       -6.88      6.45 o
   3   1  18      216.46      196.17     12.20 o
   5   1  18        1.07       -2.72      7.25 o
   7   1  18       53.69       39.32      8.61 o
   9   1  18        6.61        3.33      7.27 o
 -14   2  18       74.71       76.78     12.77 o
 -12   2  18      404.70      353.77     28.27 o
 -10   2  18      176.76      156.78     14.63 o
  -8   2  18       32.78       36.84     16.35 o
  -6   2  18       44.61       17.20      9.71 o
  -4   2  18      993.23     1023.29     31.39 o
  -2   2  18      272.20      268.16     17.67 o
   0   2  18       22.67       18.97      9.89 o
   2   2  18     1065.53     1004.26     31.21 o
   4   2  18       28.57       23.25     10.07 o
   6   2  18        0.01        1.53      8.75 o
   8   2  18        9.44      -13.77     10.75 o
 -11   3  18       25.33       15.48     10.51 o
  -9   3  18        0.26       -6.31     18.45 o
  -7   3  18       48.60       39.08     10.56 o
  -5   3  18       11.48       19.79      9.89 o
  -3   3  18       10.58       14.93      9.56 o
  -1   3  18       22.29       37.12     14.25 o
   1   3  18      382.76      405.10     21.29 o
   3   3  18       73.35       52.76     11.70 o
   5   3  18      265.03      263.10     18.42 o
 -11   1  19      210.94      215.69     13.50 o
  -9   1  19       37.43       20.07      8.11 o
  -7   1  19      307.69      357.80     32.40 o
  -5   1  19      454.20      480.25     18.45 o
  -3   1  19      256.99      260.75     14.46 o
  -1   1  19        7.09       -3.55      7.08 o
   1   1  19      174.11      153.93     11.74 o
   3   1  19      131.00      131.26     11.18 o
   5   1  19      269.90      335.62     28.01 o
  -8   2  19      301.48      307.90     19.65 o
  -6   2  19       65.18       39.51     13.08 o
  -4   2  19      137.44      119.50     14.01 o
  -2   2  19       10.08        6.00      9.38 o
   0   2  19      107.83      118.32     13.71 o
   2   2  19       31.71       41.27     11.06 o
 
